# Supplementary material for: Quantifying mitochondrial DNA copy number using robust regression to interpret real time PCR results
Source: BMC Res Notes. 2017 Nov 13;10:593. doi: 10.1186/s13104-017-2913-1 (PMC5683470; doi:10.1186/s13104-017-2913-1)
Supplement: Supplementary file 1 — Additional file 1. rtPCR package for R. The R package containing the software tools to perform robust regression analysis of rtPCR data. The package is in binary format and can be installed into R. [file 13104_2017_2913_MOESM1_ESM.zip]

Archive with 4 entries (4 files):
- bibliography.bib
- bmcart.cls
- bmcart-biblio.sty
- bmc-mathphys.bst
