# Supplementary material for: Quantifying mitochondrial DNA copy number using robust regression to interpret real time PCR results
Source: BMC Res Notes. 2017 Nov 13;10:593. doi: 10.1186/s13104-017-2913-1 (PMC5683470; doi:10.1186/s13104-017-2913-1)
Supplement: Supplementary file 1 — Additional file 1. rtPCR package for R. The R package containing the software tools to perform robust regression analysis of rtPCR data. The package is in binary format and can be installed into R. [file 13104_2017_2913_MOESM1_ESM.zip › bibliography.bib]

%% Created using Papers on Tue, 22 Nov 2016.
%% http://papersapp.com/papers/

@article{Chun:1999vf,
author = {Chun, H. and Cipolone, K. and Procter, J. and Stroncek, DF},
title = {{Granulocyte storage and antigen stability}},
journal = {Transfusion},
year = {1999},
volume = {39},
number = {9},
pages = {983--990}
}

@article{Simpson:2001kl,
author = {Simpson, Richard J and Dorow, Donna S},
title = {{Cancer proteomics: from signaling networks to tumor markers}},
journal = {Trends in Biotechnology},
year = {2001},
volume = {19},
number = {10},
pages = {S40--S48},
month = oct
}

@article{Moysich:2002ho,
author = {Moysich, Kirsten B and Menezes, Ravi J and Michalek, Arthur M},
title = {{Chernobyl-related ionising radiation exposure and cancer risk: an epidemiological review}},
journal = {The Lancet Oncology},
year = {2002},
volume = {3},
number = {5},
pages = {269--279},
month = may
}

@article{Khrapko:1994uk,
author = {Khrapko, K and Andr{\'e}, P and Cha, R and Hu, G and Thilly, W G},
title = {{Mutational spectrometry: means and ends.}},
journal = {Progress in nucleic acid research and molecular biology},
year = {1994},
volume = {49},
pages = {285--312}
}

@article{Zhou:2009bh,
author = {Zhou, Shu-Feng and Liu, Jun-Ping and Chowbay, Balram},
title = {{Polymorphism of human cytochrome P450 enzymes and its clinical impact}},
journal = {Drug metabolism reviews},
year = {2009},
volume = {41},
number = {2},
pages = {89--295}
}

@article{Moffitt:2012da,
author = {Moffitt, Jeffrey R and Lee, Jeffrey B and Cluzel, Philippe},
title = {{The single-cell chemostat: an agarose-based, microfluidic device for high-throughput, single-cell studies of bacteria and bacterial communities}},
journal = {Lab on a Chip},
year = {2012},
pages = {--}
}

@article{Sulowska:2005en,
author = {Sulowska, Zofia and Majewska, Ewa and Klink, Magdalena and Banasik, Malgorzata and Tch{\'o}rzewski, Henryk},
title = {{Flow cytometric evaluation of human neutrophil apoptosis during nitric oxide generation in vitro: the role of exogenous antioxidants.}},
journal = {Mediators of inflammation},
year = {2005},
volume = {2005},
number = {2},
pages = {81--87},
month = jun
}

@article{Muniappan:2002vfa,
author = {Muniappan, B P and Thilly, W G},
title = {{The DNA polymerase $\beta$ replication error spectrum in the Adenomatous polyposis coli gene contains human colon tumor mutational hotspots}},
journal = {Cancer research},
year = {2002},
volume = {62},
number = {11},
pages = {3271}
}

@article{Keohavong:1989wg,
author = {Keohavong, P and Thilly, W G},
title = {{Fidelity of DNA polymerases in DNA amplification}},
journal = {Proceedings of the National Academy of Sciences of the United States of America},
year = {1989},
volume = {86},
number = {23},
pages = {9253}
}

@article{Volante:2002en,
author = {Volante, M and Fulcheri, E and Allia, E and Cerrato, M and Pucci, A and Papotti, M},
title = {{Ghrelin Expression in Fetal, Infant, and Adult Human Lung}},
journal = {Journal of Histochemistry {\&} Cytochemistry},
year = {2002},
volume = {50},
number = {8},
pages = {1013--1021},
month = aug
}

@article{Ramos:2011in,
author = {Ramos, Amanda and Santos, Cristina and Barbena, Elena and Mateiu, Ligia and Alvarez, Luis and Nogu{\'e}s, Ramon and Aluja, Maria Pilar},
title = {{Validated primer set that prevents nuclear DNA sequences of mitochondrial origin co-amplification: a revision based on the New Human Genome Reference Sequence (GRCh37).}},
journal = {Electrophoresis},
year = {2011},
volume = {32},
number = {6-7},
pages = {782--783},
month = mar
}

@article{Fletcher:2012cc,
author = {Fletcher, Alexander G and Breward, Christopher J W and Jonathan Chapman, S},
title = {{Mathematical modeling of monoclonal conversion in the colonic crypt}},
journal = {Journal of Theoretical Biology},
year = {2012},
volume = {300},
number = {c},
pages = {118--133},
month = may
}

@article{Barthlmy:2001jx,
author = {Barth{\'e}l{\'e}my, Cyrille and Ogier De Baulny, H{\'e}l{\`e}ne and Diaz, Jorge and Armelle Cheval, Marie and Frachon, Paule and Romero, Norma and Goutieres, Fran{\c c}oise and Fardeau, Michel and Lombes, Anne},
title = {{Late-onset mitochondrial DNA depletion: DNA copy number, multiple deletions, and compensation}},
journal = {Annals of neurology},
year = {2001},
volume = {49},
number = {5},
pages = {607--617},
month = may
}

@article{Anonymous:2016ic,
author = {Arstad, Christian and Refinetti, Paulo and Warren, David and Giercksky, Karl-Erik and Ekstr{\o}m, Per Olaf},
title = {{Scanning the mitochondrial genome for mutations by cycling temperature capillary electrophoresis.}},
journal = {Mitochondrial DNA. Part A, DNA mapping, sequencing, and analysis},
year = {2016},
pages = {1--12},
month = oct
}

@article{FernandezJimenez:2011em,
author = {Fernandez-Jimenez, Nora and Castellanos-Rubio, Ainara and Plaza-Izurieta, Leticia and Gutierrez, Galder and Irastorza, I{\~n}aki and Casta{\~n}o, Luis and Vitoria, Juan Carlos and Bilbao, Jose Ramon},
title = {{Accuracy in copy number calling by qPCR and PRT: a matter of DNA.}},
journal = {PloS one},
year = {2011},
volume = {6},
number = {12},
pages = {e28910}
}

@article{Cabrera:1990vk,
author = {Cabrera, M and Cruz, C and Miller, JH},
title = {{A Set of lacZ Mutations in Escherichia coli That Allow Rapid Detection of Specific Frameshift Mutations}},
journal = {Genetics},
year = {1990}
}

@article{Hope:2011js,
author = {Hope, Kristin and Bhatia, Mickie},
title = {{Clonal interrogation of stem cells}},
journal = {Nature Methods},
year = {2011},
volume = {8},
number = {4},
pages = {S36--S40},
month = apr
}

@article{Terstappen:1988gx,
author = {Terstappen, L W and de Grooth, B G and Visscher, K and van Kouterik, F A and Greve, J},
title = {{Four-parameter white blood cell differential counting based on light scattering measurements.}},
journal = {Cytometry},
year = {1988},
volume = {9},
number = {1},
pages = {39--43},
month = jan
}

@article{Schmitt:2012bv,
author = {Schmitt, Michael W and Kennedy, Scott R and Salk, Jesse J and Fox, Edward J and Hiatt, Joseph B and Loeb, Lawrence A},
title = {{Detection of ultra-rare mutations by next-generation sequencing.}},
journal = {Proceedings of the National Academy of Sciences of the United States of America},
year = {2012},
volume = {109},
number = {36},
pages = {14508--14513},
month = sep
}

@inproceedings{Yang:2014if,
author = {Yang, Tao and Rycaj, Kiera and Liu, Zhong-Min and Tang, Dean G},
title = {{Cancer stem cells: constantly evolving and functionally heterogeneous therapeutic targets.}},
booktitle = {Cancer research},
year = {2014},
pages = {2922--2927},
organization = {Authors' Affiliations: Research Center for Translational Medicine, Shanghai East Hospital, Tongji University School of Medicine, Shanghai, China; and Department of Molecular Carcinogenesis, the University of Texas MD Anderson Cancer Center, Science Park, Smithville, Texas tyang2013sh@gmail.com dtang@mdanderson.org.},
publisher = {American Association for Cancer Research},
month = jun
}

@article{Hancock:2005ip,
author = {Hancock, Diane K and Tully, Lois A and Levin, Barbara C},
title = {{A Standard Reference Material to determine the sensitivity of techniques for detecting low-frequency mutations, SNPs, and heteroplasmies in mitochondrial DNA}},
journal = {Genomics},
year = {2005},
volume = {86},
number = {4},
pages = {446--461},
month = oct
}

@inproceedings{Miller:1989uo,
author = {Miller, JH},
title = {{A set of lacZ mutations in Escherichia coli that allow rapid detection of each of the six base substitutions}},
booktitle = {Proceedings of the National {\ldots}},
year = {1989}
}

@article{Goss:1998tk,
author = {Goss, K L and Kumar, A R and Snyder, J M},
title = {{SP-A2 gene expression in human fetal lung airways.}},
journal = {American journal of respiratory cell and molecular biology},
year = {1998},
volume = {19},
number = {4},
pages = {613--621},
month = oct
}

@article{Iwama:2001ve,
author = {Iwama, T},
title = {{Somatic mutation rate of the APC gene.}},
journal = {Japanese journal of clinical oncology},
year = {2001},
volume = {31},
number = {5},
pages = {185--187},
month = may
}

@article{Fidler:1981hc,
author = {Fidler, I J and Hart, I R},
title = {{The origin of metastatic heterogeneity in tumors}},
journal = {European Journal of Cancer (1965)},
year = {1981},
volume = {17},
number = {5},
pages = {487--491},
month = may
}

@article{Fialkow:1978ip,
author = {Fialkow, Philip J and Denman, A Michael and Jacobson, Robert J and Lowenthal, Mark N},
title = {{Chronic Myelocytic Leukemia}},
journal = {Journal of Clinical Investigation},
year = {1978},
volume = {62},
number = {4},
pages = {815--823},
month = oct
}

@article{Hemminki:2010ju,
author = {Hemminki, Kari and Li, Xinjun and Sundquist, Jan and Sundquist, Kristina},
title = {{Risk of cancer following hospitalization for type 2 diabetes}},
journal = {The oncologist},
year = {2010},
volume = {15},
number = {6},
pages = {548--555}
}

@article{Barrandon:1987uw,
author = {Barrandon, Y and Green, H},
title = {{Three clonal types of keratinocyte with different capacities for multiplication.}},
journal = {Proceedings of the National Academy of Sciences of the United States of America},
year = {1987},
volume = {84},
number = {8},
pages = {2302--2306},
month = apr
}

@article{Kretzschmar:2012jsa,
author = {Kretzschmar, Kai and Watt, Fiona M},
title = {{Lineage Tracing}},
journal = {Cell},
year = {2012},
volume = {148},
number = {1-2},
pages = {33--45},
month = jan
}

@article{Couto:2007ep,
author = {Couto, E and Hemminki, K},
title = {{Estimates of heritable and environmental components of familial breast cancer using family history information}},
year = {2007},
volume = {96},
number = {11},
pages = {1740--1742},
month = jun
}

@article{Zahl:2010tx,
author = {Zahl, PH and G{\o}tzsche, PC},
title = {{Breast cancer mortality in organised mammography screening in Denmark: comparative study}},
journal = {BMJ: British Medical {\ldots}},
year = {2010}
}

@webpage{Anonymous:B_0L5qb8,
title = {{403 Forbidden}},
url = {http://onlinelibrary.wiley.com/store/10.1002/elps.200800601/asset/1587_ftp.pdf;jsessionid=9109BD97080B96B5DAAE6A2DD104D44E.d03t04?v=1&t=h21ed144&s=9887b294a184bf4f09b8d2f48138296cd7b63148}
}

@article{Hunsberger:2010dg,
author = {Hunsberger, Sally and Albert, Paul S and Dodd, Lori},
title = {{Analysis of progression-free survival data using a discrete time survival model that incorporates measurements with and without diagnostic error.}},
journal = {Clinical trials (London, England)},
year = {2010},
volume = {7},
number = {6},
pages = {634--642},
month = dec
}

@article{Bosl:1983tv,
author = {Bosl, G J and Geller, N L and Cirrincione, C and Vogelzang, N J and Kennedy, B J and Whitmore, W F and Vugrin, D and Scher, H and Nisselbaum, J and Golbey, R B},
title = {{Multivariate analysis of prognostic variables in patients with metastatic testicular cancer.}},
journal = {Cancer research},
year = {1983},
volume = {43},
number = {7},
pages = {3403--3407},
month = jul
}

@article{DelPortillo:1991wn,
author = {Del Portillo, P and Murillo, LA},
title = {{Amplification of a species-specific DNA fragment of Mycobacterium tuberculosis and its possible use in diagnosis.}},
journal = {Journal of clinical {\ldots}},
year = {1991}
}

@article{Blanks:2000ds,
author = {Blanks, RG and Moss, SM and McGahan, CE and Quinn, MJ and Babb, PJ},
title = {{Effect of NHS breast screening programme on mortality from breast cancer in England and Wales, 1990-8: comparison of observed with predicted mortality}},
journal = {BMJ (Clinical research ed.)},
year = {2000},
volume = {321},
number = {7262},
pages = {665--669}
}

@article{Karimi:2012ix,
author = {Karimi, Shirin and Mohammadi, Foroozan and Porabdollah, Mihan and Mohajerani, Seyed Amir and Khodadad, Kian and Nadji, Seyed Alireza},
title = {{Characterization of melanoma-associated antigen-a genes family differential expression in non-small-cell lung cancers.}},
journal = {Clinical lung cancer},
year = {2012},
volume = {13},
number = {3},
pages = {214--219},
month = may
}

@article{Humphries:2013bm,
author = {Humphries, Adam and Cereser, Biancastella and Gay, Laura J and Miller, Daniel S J and Das, Bibek and Gutteridge, Alice and Elia, George and Nye, Emma and Jeffery, Rosemary and Poulsom, Richard and Novelli, Marco R and Rodriguez-Justo, Manuel and McDonald, Stuart A C and Wright, Nicholas A and Graham, Trevor A},
title = {{Lineage tracing reveals multipotent stem cells maintain human adenomas and the pattern of clonal expansion in tumor evolution.}},
journal = {Proceedings of the National Academy of Sciences of the United States of America},
year = {2013},
volume = {110},
number = {27},
pages = {E2490--9},
month = jul
}

@article{Greaves:2006gg,
author = {Greaves, L C},
title = {{Mitochondrial DNA mutations are established in human colonic stem cells, and mutated clones expand by crypt fission}},
journal = {Proceedings of the National Academy of Sciences of the United States of America},
year = {2006},
volume = {103},
number = {3},
pages = {714--719},
month = jan
}

@article{Gundry:2012eia,
author = {Gundry, Michael and Vijg, Jan},
title = {{Direct mutation analysis by high-throughput sequencing: From germline to low-abundant, somatic variants}},
journal = {Mutation Research/Fundamental and Molecular Mechanisms of Mutagenesis},
year = {2012},
volume = {729},
number = {1-2},
pages = {1--15},
month = jan
}

@article{Cui:2013hr,
author = {Cui, HaiHong and Huang, Ping and Wang, ZhiJing and Zhang, YunXin and Zhang, ZhenHua and Xu, Wei and Wang, XiaoPeng and Han, Ying and Guo, XiaoMing},
title = {{Association of decreased mitochondrial DNA content with the progression of colorectal cancer}},
year = {2013},
volume = {13},
number = {1},
pages = {1},
month = mar
}

@article{MartinCastillo:2010ut,
author = {Martin-Castillo, Bego{\~n}a and Vazquez-Martin, Alejandro and Oliveras-Ferraros, Cristina and Menendez, Javier A},
title = {{Metformin and cancer: Doses, mechanisms and the dandelion and hormetic phenomena}},
journal = {Cell cycle (Georgetown, Tex)},
year = {2010},
volume = {9},
number = {6},
month = mar
}

@article{Ekstrand:2004kv,
author = {Ekstrand, Mats I and Falkenberg, Maria and Rantanen, Anja and Park, Chan Bae and Gaspari, Martina and Hultenby, Kjell and Rustin, Pierre and Gustafsson, Claes M and Larsson, Nils-G{\"o}ran},
title = {{Mitochondrial transcription factor A regulates mtDNA copy number in mammals.}},
journal = {Human Molecular Genetics},
year = {2004},
volume = {13},
number = {9},
pages = {935--944},
month = may
}

@article{Hemminki:2002et,
author = {Hemminki, Kari and Li, Xinjun and Czene, Kamila},
title = {{Cancer risks in first-generation immigrants to Sweden}},
journal = {International Journal of Cancer},
year = {2002},
volume = {99},
number = {2},
pages = {218--228},
month = apr
}

@article{Wilder:2004ke,
author = {Wilder, Jason A and Kingan, Sarah B and Mobasher, Zahra and Pilkington, Maya Metni and Hammer, Michael F},
title = {{Global patterns of human mitochondrial DNA and Y-chromosome structure are not influenced by higher migration rates of females versus males}},
journal = {Nature Genetics},
year = {2004},
volume = {36},
number = {10},
pages = {1122--1125},
month = sep
}

@article{Landgren:2005km,
author = {Landgren, Ola and Kerstann, Kimberly F and Gridley, Gloria and Mellemkjaer, Lene and Hemminki, Kari and Linet, Martha S and Goldin, Lynn R},
title = {{Re: Familial clustering of Hodgkin lymphoma and multiple sclerosis}},
journal = {Journal of the National Cancer Institute},
year = {2005},
volume = {97},
number = {7},
pages = {543--4; author reply 544--5},
month = apr
}

@article{Susser:vg,
author = {Susser, Mervyn},
title = {{Epidemiology in Health Care Planning: A Guide to the Uses of a Scientific Method}},
journal = {Health Services Research},
volume = {15},
number = {3},
pages = {320}
}

@article{Morgenthaler:2009uy,
author = {Morgenthaler, S},
title = {{Exploratory data analysis}},
journal = {Wiley Interdisciplinary Reviews: {\ldots}},
year = {2009}
}

@article{Brandt:2009df,
author = {Brandt, Andreas and Bermejo, Justo Lorenzo and Sundquist, Jan and Hemminki, Kari},
title = {{Age at diagnosis and age at death in familial prostate cancer}},
journal = {The oncologist},
year = {2009},
volume = {14},
number = {12},
pages = {1209--1217},
month = dec
}

@article{Stamatiou:2006if,
author = {Stamatiou, Konstantinos and Alevizos, A and Agapitos, E and Sofras, F},
title = {{Incidence of impalpable carcinoma of the prostate and of non-malignant and precarcinomatous lesions in Greek male population: an autopsy study.}},
year = {2006},
volume = {66},
number = {12},
pages = {1319--1328},
month = sep
}

@article{Galtier:2005dl,
author = {Galtier, N},
title = {{Mutation hot spots in mammalian mitochondrial DNA}},
journal = {Genome research},
year = {2005},
volume = {16},
number = {2},
pages = {215--222},
month = dec
}

@article{Sidransky:1992wx,
author = {Sidransky, D and Frost, P and Von Eschenbach, A},
title = {{Clonal Origin of Bladder Cancer {\textemdash} NEJM}},
journal = {{\ldots} England Journal of {\ldots}},
year = {1992}
}

@article{Lewandoski:2011bp,
author = {Lewandoski, Mark and Mackem, Susan},
title = {{Developmental Biology: Extending the Limb and Body with Vectors and Scalars}},
journal = {Current Biology},
year = {2011},
volume = {21},
number = {1},
pages = {R34--R36},
month = jan
}

@article{Deisboeck:2008kz,
author = {Deisboeck, Thomas S and Le Zhang and Yoon, Jeongah and Costa, Jose},
title = {{In silico cancer modeling: is it ready for prime time?}},
journal = {Nature Clinical Practice Oncology},
year = {2008},
volume = {6},
number = {1},
pages = {34--42},
month = oct
}

@article{Lundstrom:1992uu,
author = {Lundstrom, R and Tavare, S},
title = {{Lundstrom, Tavar{\'e}, Ward - Mathematical biosciences - 1992 - Modeling the evolution of the human mitochondrial genome}},
journal = {Mathematical biosciences},
year = {1992},
pages = {1--17}
}

@article{Caldas:2012ew,
author = {Caldas, Carlos},
title = {{Cancer sequencing unravels clonal evolution.}},
journal = {Nature biotechnology},
year = {2012},
volume = {30},
number = {5},
pages = {408--410},
month = may
}

@article{Linnartz:2004jw,
author = {Linnartz, B},
title = {{Comprehensive Scanning of Somatic Mitochondrial DNA Alterations in Acute Leukemia Developing from Myelodysplastic Syndromes}},
journal = {Cancer research},
year = {2004},
volume = {64},
number = {6},
pages = {1966--1971},
month = mar
}

@article{Carter:2009ez,
author = {Carter, Hannah and Chen, Sining and Isik, Leyla and Tyekucheva, Svitlana and Velculescu, Victor E and Kinzler, Kenneth W and Vogelstein, Bert and Karchin, Rachel},
title = {{Cancer-specific high-throughput annotation of somatic mutations: computational prediction of driver missense mutations.}},
journal = {Cancer research},
year = {2009},
volume = {69},
number = {16},
pages = {6660--6667},
month = aug
}

@article{Bookstein:1989wl,
author = {Bookstein, F L},
title = {{Principal warps: Thin-plate splines and the decomposition of deformations}},
journal = {Pattern Analysis and Machine Intelligence, IEEE Transactions on},
year = {1989},
volume = {11},
number = {6},
pages = {567--585}
}

@article{Scaglione:2012kb,
author = {Scaglione, S J and Lok, A S F},
title = {{Effectiveness of Hepatitis B Treatment in Clinical Practice}},
journal = {YGAST},
year = {2012},
volume = {142},
number = {6},
pages = {1360--1368.e1},
month = may
}

@article{Makarov:2009do,
author = {Makarov, Vadim and Manina, Giulia and Mikusova, Katarina and M{\"o}llmann, Ute and Ryabova, Olga and Saint-Joanis, Brigitte and Dhar, Neeraj and Pasca, Maria Rosalia and Buroni, Silvia and Lucarelli, Anna Paola and Milano, Anna and De Rossi, Edda and Belanova, Martina and Bobovska, Adela and Dianiskova, Petronela and Kordulakova, Jana and Sala, Claudia and Fullam, Elizabeth and Schneider, Patricia and McKinney, John D and Brodin, Priscille and Christophe, Thierry and Waddell, Simon and Butcher, Philip and Albrethsen, Jakob and Rosenkrands, Ida and Brosch, Roland and Nandi, Vrinda and Bharath, Sowmya and Gaonkar, Sheshagiri and Shandil, Radha K and Balasubramanian, Venkataraman and Balganesh, Tanjore and Tyagi, Sandeep and Grosset, Jacques and Riccardi, Giovanna and Cole, Stewart T},
title = {{Benzothiazinones kill Mycobacterium tuberculosis by blocking arabinan synthesis.}},
journal = {Science (New York, N.Y.)},
year = {2009},
volume = {324},
number = {5928},
pages = {801--804},
month = may
}

@article{Pietras:2010vt,
author = {Pietras, K and {\"O}stman, A},
title = {{ScienceDirect.com - Experimental Cell Research - Hallmarks of cancer: Interactions with the tumor stroma}},
journal = {Experimental cell research},
year = {2010}
}

@article{Allen:1984uw,
author = {Allen, T E and Brown, D J and Cowden, W B and Grigg, G W and Hart, N K and Lamberton, J A and Lane, A},
title = {{Amplification of the antitumor activity of phleomycins in rats and mice by heterocyclic analogues of purines}},
journal = {The Journal of antibiotics},
year = {1984},
volume = {37},
number = {4},
pages = {376--383},
month = apr
}

@article{Byrne:2006gy,
author = {Byrne, H M and Alarcon, T and Owen, M R and Webb, S D and Maini, P K},
title = {{Modelling aspects of cancer dynamics: a review}},
journal = {Philosophical Transactions of the Royal Society A: Mathematical, Physical and Engineering Sciences},
year = {2006},
volume = {364},
number = {1843},
pages = {1563--1578},
month = jun
}

@article{Brittan:2002is,
author = {Brittan, Mairi and Wright, Nicholas A},
title = {{Gastrointestinal stem cells}},
journal = {The Journal of pathology},
year = {2002},
volume = {197},
number = {4},
pages = {492--509}
}

@article{Lyon:1997he,
author = {Lyon, William A and Nie, Shuming},
title = {{Confinement and Detection of Single Molecules in Submicrometer Channels}},
journal = {Analytical Chemistry},
year = {1997},
volume = {69},
number = {16},
pages = {3400--3405},
month = aug
}

@article{Chandrasekharappa:1997uk,
author = {Chandrasekharappa, SC and Guru, SC and Manickam, P},
title = {{Positional Cloning of the Gene for Multiple Endocrine Neoplasia-Type 1}},
journal = {Science (New York, N.Y.)},
year = {1997}
}

@article{Melton:2004wz,
author = {Melton, Terry},
title = {{Mitochondrial DNA heteroplasmy}},
journal = {Forensic Science Review},
year = {2004},
volume = {16},
number = {1},
pages = {1--20}
}

@article{McDonald:2009eg,
author = {McDonald, Stuart A C and Graham, Trevor A and Schier, Stefanie and Wright, Nicholas A and Alison, Malcolm R},
title = {{Stem cells and solid cancers}},
journal = {Virchows Archiv},
year = {2009},
volume = {455},
number = {1},
pages = {1--13},
month = jun
}

@article{Arcand:2001un,
author = {Arcand, J L and Guillaumont, P and Guillaumont-Jeanneney, S},
title = {{Are Policy Reform and Growth in Africa Sustainable?}},
year = {2001}
}

@article{SabinaHussain:2008bo,
author = {Sabina Hussain, David Gunnell Jenny Donovan Sean McPhail Freddie Hamdy David Neal Peter Albertsen Julia Verne Peter Stephens Caroline Trotter Richard M Martin},
title = {{Secular trends in prostate cancer mortality, incidence and treatment: England and Wales, 1975-2004}},
journal = {BJU international},
year = {2008},
volume = {101},
number = {5},
pages = {547},
month = mar
}

@article{DiMauro:2001gp,
author = {DiMauro, Salvatore and Schon, Eric A},
title = {{Mitochondrial DNA mutations in human disease}},
journal = {American journal of medical genetics},
year = {2001},
volume = {106},
number = {1},
pages = {18--26}
}

@article{Hemminki:2005hi,
author = {Hemminki, Kari and Bermejo, Justo Lorenzo},
title = {{Effects of screening for breast cancer on its age-incidence relationships and familial risk}},
journal = {International journal of cancer Journal international du cancer},
year = {2005},
volume = {117},
number = {1},
pages = {145--149},
month = oct
}

@article{Zeisberg:2007ji,
author = {Zeisberg, E M and Potenta, S and Xie, L and Zeisberg, M and Kalluri, R},
title = {{Discovery of Endothelial to Mesenchymal Transition as a Source for Carcinoma-Associated Fibroblasts}},
journal = {Cancer research},
year = {2007},
volume = {67},
number = {21},
pages = {10123--10128},
month = nov
}

@article{Orban:1992wa,
author = {Orban, P C and Chui, D and Marth, J D},
title = {{Tissue- and site-specific DNA recombination in transgenic mice.}},
journal = {Proceedings of the National Academy of Sciences of the United States of America},
year = {1992},
volume = {89},
number = {15},
pages = {6861--6865},
month = aug
}

@article{Raouf:2008dw,
author = {Raouf, Afshin and Zhao, Yun and To, Karen and Stingl, John and Delaney, Allen and Barbara, Mary and Iscove, Norman and Jones, Steven and McKinney, Steven and Emerman, Joanne and Aparicio, Samuel and Marra, Marco and Eaves, Connie},
title = {{Transcriptome Analysis of the Normal Human Mammary Cell Commitment and Differentiation Process}},
year = {2008},
volume = {3},
number = {1},
pages = {109--118},
month = jul
}

@article{Yeh:2008gm,
author = {Yeh, Jennifer M and Kuntz, Karen M and Ezzati, Majid and Hur, Chin and Kong, Chung Yin and Goldie, Sue J},
title = {{Development of an empirically calibrated model of gastric cancer in two high-risk countries.}},
year = {2008},
volume = {17},
number = {5},
pages = {1179--1187},
month = may
}

@article{Kinde:2011jb,
author = {Kinde, Isaac and Wu, Jian and Papadopoulos, Nick and Kinzler, Kenneth W and Vogelstein, Bert},
title = {{Detection and quantification of rare mutations with massively parallel sequencing.}},
journal = {Proceedings of the National Academy of Sciences of the United States of America},
year = {2011},
volume = {108},
number = {23},
pages = {9530--9535},
month = jun
}

@article{Liso:2008io,
author = {Liso, Arcangelo and Castiglione, Filippo and Cappuccio, Antonio and Stracci, Fabrizio and Schlenk, Richard F and Amadori, Sergio and Thiede, Christian and Schnittger, Susanne and Valk, Peter J M and D{\"o}hner, Konstanze and Martelli, Massimo F and Schaich, Markus and Krauter, J{\"u}rgen and Ganser, Arnold and Martelli, Maria P and Bolli, Niccol{\`o} and L{\"o}wenberg, Bob and Haferlach, Torsten and Ehninger, Gerhard and Mandelli, Franco and D{\"o}hner, Hartmut and Michor, Franziska and Falini, Brunangelo},
title = {{A one-mutation mathematical model can explain the age incidence of acute myeloid leukemia with mutated nucleophosmin (NPM1).}},
journal = {Haematologica},
year = {2008},
volume = {93},
number = {8},
pages = {1219--1226},
month = aug
}

@article{Greaves:2009ct,
author = {Greaves, Laura C and Beadle, Nina E and Taylor, Geoffrey A and Commane, Daniel and Mathers, John C and Khrapko, Konstantin and Turnbull, Doug M},
title = {{Quantification of mitochondrial DNA mutation load}},
journal = {Aging Cell},
year = {2009},
volume = {8},
number = {5},
pages = {566--572},
month = oct
}

@inproceedings{Ballinger:1989vj,
author = {Ballinger, DG and Benzer, S},
title = {{Targeted gene mutations in Drosophila}},
booktitle = {Proceedings of the National {\ldots}},
year = {1989}
}

@article{BUELL:1965tg,
author = {BUELL, P and DUNN, J E},
title = {{CANCER MORTALITY AMONG JAPANESE ISSEI AND NISEI OF CALIFORNIA.}},
journal = {Cancer},
year = {1965},
volume = {18},
pages = {656--664},
month = may
}

@article{Schaefer:2008jm,
author = {Schaefer, Andrew M and McFarland, Robert and Blakely, Emma L and He, Langping and Whittaker, Roger G and Taylor, Robert W and Chinnery, Patrick F and Turnbull, Douglass M},
title = {{Prevalence of mitochondrial DNA disease in adults.}},
journal = {Annals of neurology},
year = {2008},
volume = {63},
number = {1},
pages = {35--39},
month = jan
}

@article{Bermejo:2005ee,
author = {Bermejo, Justo Lorenzo and Hemminki, Kari},
title = {{Familial lung cancer and aggregation of smoking habits: a simulation of the effect of shared environmental factors on the familial risk of cancer}},
year = {2005},
volume = {14},
number = {7},
pages = {1738--1740},
month = jul
}

@article{Altieri:2005gb,
author = {Altieri, Andrea and Bermejo, Justo Lorenzo and Hemminki, Kari},
title = {{Familial risk for non-Hodgkin lymphoma and other lymphoproliferative malignancies by histopathologic subtype: the Swedish Family-Cancer Database}},
year = {2005},
volume = {106},
number = {2},
pages = {668--672},
month = jul
}

@article{Gaisa:2011dna,
author = {Gaisa, Nadine T and Graham, Trevor A and McDonald, Stuart Ac and Poulsom, Richard and Heidenreich, Axel and Jakse, Gerhard and Knuechel, Ruth and Wright, Nicholas A},
title = {{Clonal architecture of human prostatic epithelium in benign and malignant conditions}},
journal = {The Journal of pathology},
year = {2011},
volume = {225},
number = {2},
pages = {172--180},
month = oct
}

@article{Graeber:1998df,
author = {Graeber, Manuel B and M{\"u}ller, Ulrich},
title = {{Recent developments in the molecular genetics of mitochondrial disorders}},
journal = {Journal of the Neurological Sciences},
year = {1998},
volume = {153},
number = {2},
pages = {251--263},
month = jan
}

@article{Hu:2004io,
author = {Hu, Hong-Yu and Horton, Julie K and Gryk, Michael R and Prasad, Rajendra and Naron, Jana M and Sun, Di-An and Hecht, Sidney M and Wilson, Samuel H and Mullen, Gregory P},
title = {{Identification of small molecule synthetic inhibitors of DNA polymerase beta by NMR chemical shift mapping}},
journal = {The Journal of biological chemistry},
year = {2004},
volume = {279},
number = {38},
pages = {39736--39744},
month = sep
}

@article{Quaranta:2005wy,
author = {Quaranta, V and Weaver, AM and Cummings, PT},
title = {{ScienceDirect.com - Clinica Chimica Acta - Mathematical modeling of cancer: The future of prognosis and treatment}},
journal = {Clinica Chimica {\ldots}},
year = {2005}
}

@article{Meza:2005jf,
author = {Meza, R and LUEBECK, E and MOOLGAVKAR, S},
title = {{Gestational mutations and carcinogenesis}},
journal = {Mathematical biosciences},
year = {2005},
volume = {197},
number = {2},
pages = {188--210},
month = oct
}

@article{Kho:2010js,
author = {Kho, Alvin T and Bhattacharya, Soumyaroop and Tantisira, Kelan G and Carey, Vincent J and Gaedigk, Roger and Leeder, J Steven and Kohane, Isaac S and Weiss, Scott T and Mariani, Thomas J},
title = {{Transcriptomic analysis of human lung development.}},
journal = {American journal of respiratory and critical care medicine},
year = {2010},
volume = {181},
number = {1},
pages = {54--63},
month = jan
}

@article{Barbolosi:2009gt,
author = {Barbolosi, Dominique and Benabdallah, Assia and Hubert, Florence and Verga, Federico},
title = {{Mathematical and numerical analysis for a model of growing metastatic tumors.}},
journal = {Mathematical biosciences},
year = {2009},
volume = {218},
number = {1},
pages = {1--14},
month = mar
}

@article{Cheng:2003ty,
author = {Cheng, L and Lai, M D},
title = {{World J Gastroenterol}},
journal = {World Journal of Gastroenterology},
year = {2003}
}

@article{Ekstrom:2012kd,
author = {Ekstr{\o}m, Per Olaf and Warren, David J and Thilly, William G},
title = {{22539319}},
journal = {Electrophoresis},
year = {2012},
volume = {33},
number = {7},
pages = {1162--1168},
month = apr
}

@article{Detmer:2007gi,
author = {Detmer, Scott A and Chan, David C},
title = {{Functions and dysfunctions of mitochondrial dynamics.}},
journal = {Nature Reviews Molecular Cell Biology},
year = {2007},
volume = {8},
number = {11},
pages = {870--879},
month = nov
}

@article{Greaves:2012eu,
author = {Greaves, Laura C and Reeve, Amy K and Taylor, Robert W and Turnbull, Doug M},
title = {{Mitochondrial DNA and disease.}},
journal = {The Journal of pathology},
year = {2012},
volume = {226},
number = {2},
pages = {274--286},
month = jan
}

@book{Yamasaki:2004ia,
author = {Yamasaki, Lili},
editor = {Frank, David A},
title = {{Cancer Treatment and Research}},
publisher = {Kluwer Academic Publishers},
year = {2004},
volume = {115},
series = {Cancer Treatment and Research},
address = {Boston}
}

@article{Roach:2010efa,
author = {Roach, Jared C and Glusman, Gustavo and Smit, Arian F A and Huff, Chad D and Hubley, Robert and Shannon, Paul T and Rowen, Lee and Pant, Krishna P and Goodman, Nathan and Bamshad, Michael and Shendure, Jay and Drmanac, Radoje and Jorde, Lynn B and Hood, Leroy and Galas, David J},
title = {{Analysis of genetic inheritance in a family quartet by whole-genome sequencing.}},
journal = {Science (New York, N.Y.)},
year = {2010},
volume = {328},
number = {5978},
pages = {636--639},
month = apr
}

@article{Morgenthaler:1991tz,
author = {Morgenthaler, S and Hurvich, C},
title = {{An information-theoretic framework for robustness}},
journal = {Annals of the Institute of Statistical {\ldots}},
year = {1991}
}

@article{Bauer:n-9ncc6R,
author = {Bauer, Susanne and Gusev, Boris I and Pivina, Ludmila M and Apsalikov, Kazbek N and Grosche, Bernd},
title = {{Radiation Exposure due to Local Fallout from Soviet Atmospheric Nuclear Weapons Testing in Kazakhstan: Solid Cancer Mortality in the Semipalatinsk Historical Cohort, 1960{\textendash}1999}}
}

@article{Rimer:2004bs,
author = {Rimer, Barbara K and Briss, Peter A and Zeller, Paula K and Chan, Evelyn C Y and Woolf, Steven H},
title = {{Informed decision making: what is its role in cancer screening?}},
journal = {Cancer},
year = {2004},
volume = {101},
number = {5 Suppl},
pages = {1214--1228},
month = sep
}

@article{Bellomo:2008wl,
author = {Bellomo, N and Li, NK},
title = {{On the foundations of cancer modelling: selected topics, speculations, {\&} perspectives - The Mathematical Institute, University of Oxford, Eprints Archive}},
journal = {Mathematical Models and {\ldots}},
year = {2008}
}

@article{Tseng:2006dj,
author = {Tseng, Ling-Ming and Yin, Pen-Hui and Chi, Chin-Wen and Hsu, Chih-Yi and Wu, Chew-Wun and Lee, Liang-Ming and Wei, Yau-Huei and Lee, Hsin-Chen},
title = {{Mitochondrial DNA mutations and mitochondrial DNA depletion in breast cancer}},
journal = {Genes, Chromosomes and Cancer},
year = {2006},
volume = {45},
number = {7},
pages = {629--638}
}

@article{Michikawa:1997ui,
author = {Michikawa, Y and Hofhaus, G and Lerman, LS},
title = {{Comprehensive, rapid and sensitive detection of sequence variants of human mitochondrial tRNA genes}},
journal = {Nucleic acids {\ldots}},
year = {1997}
}

@article{Lynch:2003ue,
author = {Lynch, H T and de la Chapelle, A},
title = {{Hereditary colorectal cancer}},
journal = {The New England journal of medicine},
year = {2003}
}

@article{Li:2012bm,
author = {Li, Mingkun and Stoneking, Mark},
title = {{A new approach for detecting low-level mutations in next-generation sequence data}},
journal = {Genome biology},
year = {2012},
volume = {13},
number = {5},
pages = {R34}
}

@article{Stone:1998ke,
author = {Stone, A C and Stoneking, M},
title = {{mtDNA analysis of a prehistoric Oneota population: implications for the peopling of the New World.}},
journal = {American Journal of Human Genetics},
year = {1998},
volume = {62},
number = {5},
pages = {1153--1170},
month = may
}

@article{Fendt:2009js,
author = {Fendt, Liane and Zimmermann, Bettina and Daniaux, Martin and Parson, Walther},
title = {{Sequencing strategy for the whole mitochondrial genome resulting in high quality sequences}},
journal = {BMC Genomics},
year = {2009},
volume = {10},
number = {1},
pages = {139}
}

@inproceedings{Au:1989tx,
author = {Au, KG and Clark, S and Miller, JH},
title = {{Escherichia coli mutY gene encodes an adenine glycosylase active on G-A mispairs}},
booktitle = {Proceedings of the {\ldots}},
year = {1989}
}

@article{Hemminki:1986ja,
author = {Hemminki, K and F rsti, A and Mustonen, R and Savela, K},
title = {{DNA adducts in experimental cancer research}},
journal = {Journal of Cancer Research and Clinical Oncology},
year = {1986},
volume = {112},
number = {3},
pages = {181--188},
month = nov
}

@article{Dite:2003de,
author = {Dite, G S and Jenkins, M A and Southey, M C and Hocking, J S and Giles, G G and McCredie, M R E and Venter, D J and Hopper, J L},
title = {{Familial Risks, Early-Onset Breast Cancer, and BRCA1 and BRCA2 Germline Mutations}},
journal = {JNCI Journal of the National Cancer Institute},
year = {2003},
volume = {95},
number = {6},
pages = {448--457},
month = mar
}

@article{Zhunussova:2003wc,
author = {Zhunussova, Tamara and Matsuura, Masaaki and Hayakawa, Norihiko},
title = {{Analysis of cancer mortality among atomic bomb survivors in Hiroshima Prefecture, 1968-1997}},
journal = {Hiroshima journal of medical sciences},
year = {2003},
volume = {52},
number = {1},
pages = {1--7},
month = mar
}

@article{Kim:2003tr,
author = {Kim, Andrea S and Thilly, William G},
title = {{Ligation of high-melting-temperature 'clamp' sequence extends the scanning range of rare point-mutational analysis by constant denaturant capillary electrophoresis (CDCE) to most of the human genome.}},
journal = {Nucleic acids research},
year = {2003},
volume = {31},
number = {16},
pages = {e97},
month = aug
}

@article{Mizushina:2004cl,
author = {Mizushina, Yoshiyuki and Kasai, Nobuyuki and Miura, Katsumi and Hanashima, Shinya and Takemura, Masaharu and Yoshida, Hiromi and Sugawara, Fumio and Sakaguchi, Kengo},
title = {{Structural relationship of lithocholic acid derivatives binding to the N-terminal 8-kDa domain of DNA polymerase beta}},
journal = {Biochemistry},
year = {2004},
volume = {43},
number = {33},
pages = {10669--10677},
month = aug
}

@article{Takahashi:2007fg,
author = {Takahashi, Kenji and Kohno, Takashi and Matsumoto, Shingo and Nakanishi, Yukihiro and Arai, Yasuhito and Yamamoto, Seiichiro and Fujiwara, Toshiyoshi and Tanaka, Noriaki and Yokota, Jun},
title = {{Clonal and parallel evolution of primary lung cancers and their metastases revealed by molecular dissection of cancer cells.}},
journal = {Clinical cancer research : an official journal of the American Association for Cancer Research},
year = {2007},
volume = {13},
number = {1},
pages = {111--120},
month = jan
}

@article{Fink:2005hz,
author = {Fink, Bernhard and Grammer, Karl and Mitteroecker, Philipp and Gunz, Philipp and Schaefer, Katrin and Bookstein, Fred L and Manning, John T},
title = {{Second to fourth digit ratio and face shape.}},
journal = {Proceedings. Biological sciences / The Royal Society},
year = {2005},
volume = {272},
number = {1576},
pages = {1995--2001},
month = oct
}

@article{Hubers:2013km,
author = {Hubers, A J and Prinsen, C F M and Sozzi, G and Witte, B I and Thunnissen, E},
title = {{Molecular sputum analysis for the diagnosis of lung cancer}},
journal = {British Journal of Cancer},
year = {2013},
volume = {109},
number = {3},
pages = {530--537},
month = aug
}

@inproceedings{Hartman:2008bx,
author = {Hartman, Anne M and Thun, Michael J and Ballard-Barbash, Rachel and {Organizing Committee}},
title = {{Linking tobacco control policies and practices to early cancer endpoints: surveillance as an agent for change.}},
booktitle = {Cancer epidemiology, biomarkers {\&} prevention : a publication of the American Association for Cancer Research, cosponsored by the American Society of Preventive Oncology},
year = {2008},
pages = {2215--2219},
organization = {Risk Factor Monitoring and Methods Branch, Applied Research Program, Division of Cancer Control and Population Sciences, National Cancer Institute, Bethesda, MD 20892-7344, USA. Anne_Hartman@nih.gov},
month = sep
}

@article{Moser:2007uc,
author = {Moser, C and Jansen, SA},
title = {{Efficacy of Autologous Conditioned Serum (ACS-Orthokine) in Osteoarthritis of the Knee at Two Year Follow-up}},
journal = {The German Orthokine Osteoarthritis Trial-GOAT-(ISRCTN: 71311752) Presentation at the Annual Meeting of The Osteoarthritis Research International (OARSI)},
year = {2007}
}

@article{Leinwand:2016uv,
author = {Leinwand, S E and Keenan, B T and Kini, L G},
title = {{Cerebral metabolic rate of oxygen in obstructive sleep apnea at rest and in response to breath-hold challenge}},
journal = {Journal of Cerebral {\ldots}},
year = {2016}
}

@article{Raychaudhuri:2010em,
author = {Raychaudhuri, Subhadip},
title = {{How can we kill cancer cells: Insights from the computational models of apoptosis.}},
journal = {World journal of clinical oncology},
year = {2010},
volume = {1},
number = {1},
pages = {24--28},
month = nov
}

@article{Nakao:2004kf,
author = {Nakao, K},
title = {{High-resolution analysis of DNA copy number alterations in colorectal cancer by array-based comparative genomic hybridization}},
journal = {Carcinogenesis},
year = {2004},
volume = {25},
number = {8},
pages = {1345--1357},
month = mar
}

@article{MayPanloup:2003ft,
author = {May-Panloup, P},
title = {{Increased sperm mitochondrial DNA content in male infertility}},
journal = {Human Reproduction},
year = {2003},
volume = {18},
number = {3},
pages = {550--556},
month = mar
}

@article{SewellPChampe:1962wh,
author = {Sewell P Champe, Seymour Benzer},
title = {{REVERSAL OF MUTANT PHENOTYPES BY 5-FLUOROURACID: AN APPROACH TO NUCLEOTIDE SEQUENCES IN MESSENGER-RNA}},
journal = {Proceedings of the National Academy of Sciences of the United States of America},
year = {1962},
volume = {48},
number = {4},
pages = {532},
month = apr
}

@book{Leiter:2008da,
author = {Leiter, Ulrike and Garbe, Claus},
editor = {Reichrath, J{\"o}rg},
title = {{Advances in Experimental Medicine and Biology}},
publisher = {Springer New York},
year = {2008},
volume = {624},
series = {Advances in Experimental Medicine and Biology},
address = {New York, NY}
}

@article{Anonymous:1976ux,
title = {{Apparent anomalies in nuclear feulgen-DNA contents. Role of systematic microdensitometric errors}},
journal = {The Journal of Cell Biology},
year = {1976},
volume = {71},
number = {1},
pages = {68},
month = oct
}

@article{Zahl:2006wc,
author = {Zahl, PH and G{\o}tzsche, PC and Andersen, JM},
title = {{Results of the Two-County trial of mammography screening are not compatible with contemporaneous official Swedish breast cancer statistics}},
journal = {Dan Med Bull},
year = {2006}
}

@article{Jahr:2001wj,
author = {Jahr, S and Hentze, H and Englisch, S and Hardt, D},
title = {{DNA Fragments in the Blood Plasma of Cancer Patients: Quantitations and Evidence for Their Origin from Apoptotic and Necrotic Cells}},
journal = {Cancer research},
year = {2001}
}

@article{Hazan:2008in,
author = {Hazan, Corinne and Boudsocq, Fran{\c c}ois and Gervais, Virginie and Saurel, Olivier and Ciais, Marion and Cazaux, Christophe and Czaplicki, Jerzy and Milon, Alain},
title = {{Structural insights on the pamoic acid and the 8 kDa domain of DNA polymerase beta complex: towards the design of higher-affinity inhibitors}},
journal = {BMC structural biology},
year = {2008},
volume = {8},
pages = {22}
}

@article{Vogelstein:1998ja,
author = {Vogelstein, Bert and Polyak, Kornelia and Li, Yunbo and Zhu, Hong and Lengauer, Christoph and Willson, James K V and Markowitz, Sanford D and Trush, Michael A and Kinzler, Kenneth W},
title = {{Somatic mutations of the mitochondrial genome in human colorectal tumours}},
journal = {Nature Genetics},
year = {1998},
volume = {20},
number = {3},
pages = {291--293},
month = nov
}

@article{Mizushina:2001tr,
author = {Mizushina, Y and Kasai, N and Sugawara, F and Iida, A and Yoshida, H and Sakaguchi, K},
title = {{Three-dimensional structural model analysis of the binding site of lithocholic acid, an inhibitor of DNA polymerase beta and DNA topoisomerase II}},
journal = {Journal of biochemistry},
year = {2001},
volume = {130},
number = {5},
pages = {657--664},
month = nov
}

@article{Lorenc:2003bf,
author = {Lorenc, Anna and Bryk, Jaros{\l}aw and Golik, Pawe{\l} and Kupryja{\'{n}}czyk, Jolanta and Ostrowski, Jerzy and Pronicki, Maciej and Semczuk, Andrzej and Szo{\l}kowska, Ma{\l}gorzata and Bartnik, Ewa},
title = {{Homoplasmic MELAS A3243G mtDNA mutation in a colon cancer sample}},
journal = {Mitochondrion},
year = {2003},
volume = {3},
number = {2},
pages = {119--124},
month = oct
}

@article{Brooks:2004fe,
author = {Brooks, David G},
title = {{The neurofibromatoses: hereditary predisposition to multiple peripheral nerve tumors.}},
journal = {Neurosurgery clinics of North America},
year = {2004},
volume = {15},
number = {2},
pages = {145--155},
month = apr
}

@article{Curry:1999vw,
author = {Curry, J and Karnaoukhova, L and Guenette, G C and Glickman, B W},
title = {{Influence of sex, smoking and age on human hprt mutation frequencies and spectra.}},
journal = {Genetics},
year = {1999},
volume = {152},
number = {3},
pages = {1065--1077},
month = jul
}

@article{McKinney:2003bq,
author = {McKinney, John D and Gomez, James E},
title = {{Life on the inside for Mycobacterium tuberculosis.}},
journal = {Nature medicine},
year = {2003},
volume = {9},
number = {11},
pages = {1356--1357},
month = nov
}

@article{VazquezMartin:2010vk,
author = {Vazquez-Martin, Alejandro and Oliveras-Ferraros, Cristina and Cuf{\'\i}, Silvia and Del Barco, Sonia and Martin-Castillo, Bego{\~n}a and Menendez, Javier A},
title = {{Metformin regulates breast cancer stem cell ontogeny by transcriptional regulation of the epithelial-mesenchymal transition (EMT) status}},
journal = {Cell cycle (Georgetown, Tex)},
year = {2010},
volume = {9},
number = {18},
month = sep
}

@article{Lievre:2005ij,
author = {Lievre, A},
title = {{Clinical Value of Mitochondrial Mutations in Colorectal Cancer}},
journal = {Journal of Clinical Oncology},
year = {2005},
volume = {23},
number = {15},
pages = {3517--3525},
month = may
}

@article{HerreroJimenez:2000ue,
author = {Herrero-Jimenez, P and Tomita-Mitchell, A and Furth, EE and Morgenthaler, S and Thilly, WG},
title = {{Population risk and physiological rate parameters for colon cancer. The union of an explicit model for carcinogenesis with the public health records of the United States}},
journal = {Mutation Research/Fundamental and Molecular Mechanisms of Mutagenesis},
year = {2000},
volume = {447},
number = {1},
pages = {73--116}
}

@article{Hemminki:2005bv,
author = {Hemminki, Kari and Rawal, Rajesh and Bermejo, Justo Lorenzo},
title = {{Prostate cancer screening, changing age-specific incidence trends and implications on familial risk}},
journal = {International journal of cancer Journal international du cancer},
year = {2005},
volume = {113},
number = {2},
pages = {312--315},
month = jan
}

@article{Kimmel:1990us,
author = {Kimmel, C B and Warga, R M and Schilling, T F},
title = {{Origin and organization of the zebrafish fate map.}},
journal = {Development (Cambridge, England)},
year = {1990},
volume = {108},
number = {4},
pages = {581--594},
month = apr
}

@article{Choi:2011gm,
author = {Choi, So-Jung and Kim, Sung-Hyun and Kang, Ho Y and Lee, Jinseon and Bhak, Jong H and Sohn, Insuk and Jung, Sin-Ho and Choi, Yong Soo and Kim, Hong Kwan and Han, Jungho and Huh, Nam and Lee, Gyusang and Kim, Byung C and Kim, Jhingook},
title = {{Mutational hotspots in the mitochondrial genome of lung cancer.}},
journal = {Biochemical and biophysical research communications},
year = {2011},
volume = {407},
number = {1},
pages = {23--27},
month = apr
}

@article{Simone:1998bs,
author = {Simone, Nicole L and Bonner, Robert F and Gillespie, John W and Emmert-Buck, Michael R and Liotta, Lance A},
title = {{Laser-capture microdissection: opening the microscopic frontier to molecular analysis}},
journal = {Trends in Genetics},
year = {1998},
volume = {14},
number = {7},
pages = {272--276},
month = jul
}

@article{MunozElias:2005bk,
author = {Mu{\~n}oz-El{\'\i}as, Ernesto J and Timm, Juliano and Botha, Tania and Chan, Wai-Tsing and Gomez, James E and McKinney, John D},
title = {{Replication dynamics of Mycobacterium tuberculosis in chronically infected mice.}},
journal = {Infection and immunity},
year = {2005},
volume = {73},
number = {1},
pages = {546--551},
month = jan
}

@article{Bedi:1996tj,
author = {Bedi, Gauri C and Westra, William H and Gabrielson, Edward and Koch, Wayne and Sidransky, David},
title = {{Multiple Head and Neck Tumors: Evidence for a Common Clonal Origin}},
journal = {Cancer research},
year = {1996}
}

@article{Yamaguchi:1999bc,
author = {Yamaguchi, N},
title = {{News from Japan}},
journal = {Jpn J Clin OncoI1999},
year = {1999}
}

@article{Chen:1999ud,
author = {Chen, T J and Boles, R G and Wong, L J},
title = {{Detection of mitochondrial DNA mutations by temporal temperature gradient gel electrophoresis.}},
journal = {Clinical chemistry},
year = {1999},
volume = {45},
number = {8 Pt 1},
pages = {1162--1167},
month = aug
}

@article{Seifert:2012ic,
author = {Seifert, Ashley W and Kiama, Stephen G and Seifert, Megan G and Goheen, Jacob R and Palmer, Todd M and Maden, Malcolm},
title = {{Skin shedding and tissue regeneration in African spiny mice (Acomys)}},
journal = {Nature},
year = {2012},
volume = {489},
number = {7417},
pages = {561--565},
month = sep
}

@article{Campbell:1996tr,
author = {Campbell, F and Williams, G T and Appleton, M A and Dixon, M F and Harris, M and Williams, E D},
title = {{Post-irradiation somatic mutation and clonal stabilisation time in the human colon}},
journal = {Gut},
year = {1996},
volume = {39},
number = {4},
pages = {569--573},
month = oct
}

@article{Herrnstadt:2003um,
author = {Herrnstadt, Corinna and Preston, Gwen and Howell, Neil},
title = {{Errors, phantoms and otherwise, in human mtDNA sequences.}},
journal = {American Journal of Human Genetics},
year = {2003},
volume = {72},
number = {6},
pages = {1585--1586},
month = jun
}

@article{Chu:1996da,
author = {Chu, K C and Tarone, R E and Kessler, L G and Ries, L A G and Hankey, B F and Miller, B A and Edwards, B K},
title = {{Recent Trends in U.S. Breast Cancer Incidence, Survival, and Mortality Rates}},
journal = {JNCI Journal of the National Cancer Institute},
year = {1996},
volume = {88},
number = {21},
pages = {1571--1579},
month = nov
}

@article{Brandon:2006ef,
author = {Brandon, M and Baldi, P and Wallace, D C},
title = {{Mitochondrial mutations in cancer}},
journal = {Oncogene},
year = {2006},
volume = {25},
number = {34},
pages = {4647--4662},
month = aug
}

@article{Liang:1999vw,
author = {Liang, M H and Wong, LJC},
title = {{Yield of mtDNA mutation analysis in 2,000 patients - Liang - 1999 - American Journal of Medical Genetics - Wiley Online Library}},
journal = {American journal of medical genetics},
year = {1999}
}

@article{McMahon:2014cx,
author = {McMahon, Sarah and LaFramboise, Thomas},
title = {{Mutational patterns in the breast cancer mitochondrial genome, with clinical correlates}},
journal = {Carcinogenesis},
year = {2014},
volume = {35},
number = {5},
pages = {1046--1054},
month = may
}

@article{Wierling:2012ga,
author = {Wierling, Christoph and K{\"u}hn, Alexander and Hache, Hendrik and Daskalaki, Andriani and Maschke-Dutz, Elisabeth and Peycheva, Svetlana and Li, Jian and Herwig, Ralf and Lehrach, Hans},
title = {{Prediction in the face of uncertainty: A Monte Carlo-based approach for systems biology of cancer treatment.}},
year = {2012},
volume = {746},
number = {2},
pages = {163--170},
month = aug
}

@article{Shi:2001es,
author = {Shi, J},
title = {{Role of the liver in regulating numbers of circulating neutrophils}},
year = {2001},
volume = {98},
number = {4},
pages = {1226--1230},
month = aug
}

@article{Cha:1994wy,
author = {Cha, RS and Thilly, WG and Zarbl, H},
title = {{N-nitroso-N-methylurea-induced rat mammary tumors arise from cells with preexisting oncogenic Hras1 gene mutations}},
year = {1994},
volume = {91},
number = {9},
pages = {3749}
}

@article{Schwartz:2002fe,
author = {Schwartz, Marianne and Vissing, John},
title = {{Paternal inheritance of mitochondrial DNA}},
journal = {New England Journal of Medicine},
year = {2002},
volume = {347},
number = {8},
pages = {576--580}
}

@article{Wawer:1999uh,
author = {Wawer, M J and Sewankambo, N K and Serwadda, D and Quinn, T C and Paxton, L A and Kiwanuka, N and Wabwire-Mangen, F and Li, C and Lutalo, T and Nalugoda, F and Gaydos, C A and Moulton, L H and Meehan, M O and Ahmed, S and Gray, R H},
title = {{Control of sexually transmitted diseases for AIDS prevention in Uganda: a randomised community trial. Rakai Project Study Group.}},
journal = {The Lancet},
year = {1999},
volume = {353},
number = {9152},
pages = {525--535},
month = feb
}

@article{Barlogie:1976vk,
author = {Barlogie, B and Spitzer, G and Hart, JS},
title = {{DNA histogram analysis of human hemopoietic cells}},
journal = {{\ldots}},
year = {1976}
}

@article{Corless:2004kb,
author = {Corless, C L},
title = {{Biology of Gastrointestinal Stromal Tumors}},
journal = {Journal of Clinical Oncology},
year = {2004},
volume = {22},
number = {18},
pages = {3813--3825},
month = aug
}

@article{Behar:2012hm,
author = {Behar, Doron M and van Oven, Mannis and Rosset, Saharon and Metspalu, Mait and Loogv{\"a}li, Eva-Liis and Silva, Nuno M and Kivisild, Toomas and Torroni, Antonio and Villems, Richard},
title = {{ScienceDirect.com - The American Journal of Human Genetics - A {\textquotedblleft}Copernican{\textquotedblright} Reassessment of the Human Mitochondrial DNA Tree from its Root}},
journal = {The American Journal of Human Genetics},
year = {2012},
volume = {90},
number = {4},
pages = {675--684},
month = apr
}

@article{Gautier:2006wn,
author = {Gautier, C and Cougnon, C and Pilard, JF},
title = {{Label-free detection of DNA hybridization based on EIS investigation of conducting properties of functionalized polythiophene matrix 10.1016/j.jelechem.2005.11.021 : Journal of Electroanalytical Chemistry | ScienceDirect.com}},
journal = {Journal of Electroanalytical {\ldots}},
year = {2006}
}

@article{Carew:2002ht,
author = {Carew, Jennifer S and Huang, Peng},
title = {{Mitochondrial defects in cancer}},
journal = {Molecular Cancer},
year = {2002},
volume = {1},
number = {1},
pages = {9}
}

@article{Fialkow:1977gw,
author = {Fialkow, Philip J and Jacobson, Robert J and Papayannopoulou, Thalia},
title = {{Chronic myelocytic leukemia: Clonal origin in a stem cell common to the granulocyte, erythrocyte, platelet and monocyte/macrophage}},
journal = {The American Journal of Medicine},
year = {1977},
volume = {63},
number = {1},
pages = {125--130},
month = jul
}

@article{Alioto:2015dq,
author = {Alioto, Tyler S and Buchhalter, Ivo and Derdak, Sophia and Hutter, Barbara and Eldridge, Matthew D and Hovig, Eivind and Heisler, Lawrence E and Beck, Timothy A and Simpson, Jared T and Tonon, Laurie and Sertier, Anne-Sophie and Patch, Ann-Marie and J{\"a}ger, Natalie and Ginsbach, Philip and Drews, Ruben and Paramasivam, Nagarajan and Kabbe, Rolf and Chotewutmontri, Sasithorn and Diessl, Nicolle and Previti, Christopher and Schmidt, Sabine and Brors, Benedikt and Feuerbach, Lars and Heinold, Michael and Gr{\"o}bner, Susanne and Korshunov, Andrey and Tarpey, Patrick S and Butler, Adam P and Hinton, Jonathan and Jones, David and Menzies, Andrew and Raine, Keiran and Shepherd, Rebecca and Stebbings, Lucy and Teague, Jon W and Ribeca, Paolo and Giner, Francesc Castro and Beltran, Sergi and Raineri, Emanuele and Dabad, Marc and Heath, Simon C and Gut, Marta and Denroche, Robert E and Harding, Nicholas J and Yamaguchi, Takafumi N and Fujimoto, Akihiro and Nakagawa, Hidewaki and Quesada, V{\'\i}ctor and Vald{\'e}s-Mas, Rafael and Nakken, Sigve and Vod{\'a}k, Daniel and Bower, Lawrence and Lynch, Andrew G and Anderson, Charlotte L and Waddell, Nicola and Pearson, John V and Grimmond, Sean M and Peto, Myron and Spellman, Paul and He, Minghui and Kandoth, Cyriac and Lee, Semin and Zhang, John and L{\'e}tourneau, Louis and Ma, Singer and Seth, Sahil and Torrents, David and Xi, Liu and Wheeler, David A and L{\'o}pez-Ot{\'\i}n, Carlos and Campo, El{\'\i}as and Campbell, Peter J and Boutros, Paul C and Puente, Xose S and Gerhard, Daniela S and Pfister, Stefan M and McPherson, John D and Hudson, Thomas J and Schlesner, Matthias and Lichter, Peter and Eils, Roland and Jones, David T W and Gut, Ivo G},
title = {{A comprehensive assessment of somatic mutation detection in cancer using whole-genome sequencing}},
journal = {Nature Communications},
year = {2015},
volume = {6},
pages = {10001},
month = dec
}

@article{Anonymous:2006ek,
title = {{Rituximab-CHOP Versus CHOP Alone or With Maintenance Rituximab in Older Patients With Diffuse Large B-Cell Lymphoma}},
journal = {Journal of Clinical Oncology},
year = {2006},
volume = {24},
number = {19},
pages = {3121--3127},
month = may
}

@article{Anonymous:2001bv,
title = {{Mitochondrial mutations in early stage prostate cancer and bodily fluids}},
journal = {{\ldots}},
year = {2001},
volume = {20},
number = {37},
pages = {--},
month = aug
}

@article{KlossBrandstatter:2015je,
author = {Kloss-Brandst{\"a}tter, Anita and Weissensteiner, Hansi and Erhart, Gertraud and Sch{\"a}fer, Georg and Forer, Lukas and Sch{\"o}nherr, Sebastian and Pacher, Dominic and Seifarth, Christof and St{\"o}ckl, Andrea and Fendt, Liane and Sottsas, Irma and Klocker, Helmut and Huck, Christian W and Rasse, Michael and Kronenberg, Florian and Kloss, Frank R},
title = {{Validation of Next-Generation Sequencing of Entire Mitochondrial Genomes and the Diversity of Mitochondrial DNA Mutations in Oral Squamous Cell Carcinoma}},
journal = {PloS one},
year = {2015},
volume = {10},
number = {8},
pages = {e0135643},
month = aug
}

@article{Kraytsberg:2008cw,
author = {Kraytsberg, Y and Nicholas, A and Caro, P and Khrapko, K},
title = {{Single molecule PCR in mtDNA mutational analysis: Genuine mutations vs. damage bypass-derived artifacts}},
journal = {Methods (San Diego, Calif.)},
year = {2008},
volume = {46},
number = {4},
pages = {269--273},
month = dec
}

@article{Johnson:1980wx,
author = {Johnson, L V and Walsh, M L and Chen, L B},
title = {{Localization of mitochondria in living cells with rhodamine 123.}},
journal = {Proceedings of the National Academy of Sciences of the United States of America},
year = {1980},
volume = {77},
number = {2},
pages = {990--994},
month = feb
}

@article{Aquadro:1983um,
author = {Aquadro, C F and Greenberg, B D},
title = {{Human mitochondrial DNA variation and evolution: analysis of nucleotide sequences from seven individuals.}},
journal = {Genetics},
year = {1983},
volume = {103},
number = {2},
pages = {287--312},
month = feb
}

@article{Hatzikirou:2012cr,
author = {Hatzikirou, Haralampos and Chauviere, Arnaud and Bauer, Amy L and Leier, Andr{\'e} and Lewis, Michael T and Macklin, Paul and Marquez-Lago, Tatiana T and Bearer, Elaine L and Cristini, Vittorio},
title = {{Integrative physical oncology - Hatzikirou - 2011 - Wiley Interdisciplinary Reviews: Systems Biology and Medicine - Wiley Online Library}},
journal = {Wiley interdisciplinary reviews. Systems biology and medicine},
year = {2012},
volume = {4},
number = {1},
pages = {1--14},
month = jan
}

@article{Martinez:2005de,
author = {Mart{\'\i}nez, Alfredo and Mar{\'\i}n, Virginia G and Junquera, Santiago Ram{\'o}n y Cajal and Mart{\'\i}nez-Murillo, Ricardo and Freire, Miguel},
title = {{The contributions of Santiago Ram{\'o}n y Cajal to cancer research {\textemdash} 100 years on}},
journal = {Nature Reviews Cancer},
year = {2005},
volume = {5},
number = {11},
pages = {904--909},
month = nov
}

@article{Shih:2001ge,
author = {Shih, I M},
title = {{Top-down morphogenesis of colorectal tumors}},
year = {2001},
volume = {98},
number = {5},
pages = {2640--2645},
month = feb
}

@article{Shuve:1971wc,
author = {Shuve, S J and Rauth, A M},
title = {{The effects of phleomycin on mouse L-cells}},
journal = {Cancer research},
year = {1971},
volume = {31},
number = {10},
pages = {1422--1428},
month = oct
}

@article{Tlsty:2001wf,
author = {Tlsty, T D and Hein, P W},
title = {{Know thy neighbor: stromal cells can contribute oncogenic signals.}},
journal = {Current opinion in genetics {\&} development},
year = {2001},
volume = {11},
number = {1},
pages = {54--59},
month = feb
}

@article{Kulawiec:2010kc,
author = {Kulawiec, Mariola and Salk, Jesse J and Ericson, Nolan G and Wanagat, Jonathan and Bielas, Jason H},
title = {{Generation, function, and prognostic utility of somatic mitochondrial DNA mutations in cancer}},
journal = {Environmental and Molecular Mutagenesis},
year = {2010},
volume = {51},
number = {5},
pages = {427--439},
month = jun
}

@article{Rao:2006uc,
author = {Rao, A R and Kagan, A R and Chan, P M and Gilbert, H A},
title = {{Patterns of recurrence following curative resection alone for adenocarcinoma of the rectum and sigmoid colon - Rao - 2006 - Cancer - Wiley Online Library}},
journal = {Cancer},
year = {2006}
}

@article{Fidler:2003vb,
author = {Fidler, I J},
title = {{The pathogenesis of cancer metastasis: the 'seed and soil'hypothesis revisited}},
journal = {Nat Rev Cancer},
year = {2003}
}

@article{Chaplain:2006uw,
author = {Chaplain, MAJ},
title = {{Mathematical modelling of cancer invasion of tissue: dynamic heterogeneity}},
journal = {Networks and Heterogeneous media},
year = {2006}
}

@article{Nguyen:2009fv,
author = {Nguyen, Xuan Duc and Flesch, Brigitte and Sachs, Ulrich J and Kroll, Hartmut and Kl{\"u}ter, Harald and M{\"u}ller-Steinhardt, Michael},
title = {{Rapid screening of granulocyte antibodies with a novel assay: flow cytometric granulocyte immunofluorescence test.}},
journal = {Transfusion},
year = {2009},
volume = {49},
number = {12},
pages = {2700--2708},
month = dec
}

@article{Leong:1985vn,
author = {Leong, P M and Thilly, W G and Morgenthaler, S},
title = {{Variance estimation in single-cell mutation assays: comparison to experimental observations in human lymphoblasts at 4 gene loci.}},
year = {1985},
volume = {150},
number = {1-2},
pages = {403--410},
month = jun
}

@article{Casali:2006dn,
author = {Casali, Paolo and Pal, Zsuzsanna and Xu, Zhenming and Zan, Hong},
title = {{DNA repair in antibody somatic hypermutation}},
journal = {Trends in immunology},
year = {2006},
volume = {27},
number = {7},
pages = {313--321},
month = jul
}

@article{WeedonFekjaer:2012gg,
author = {Weedon-Fekjaer, H and Bakken, K and Vatten, L J and Tretli, S},
title = {{Understanding recent trends in incidence of invasive breast cancer in Norway: age-period-cohort analysis based on registry data on mammography screening and hormone treatment use}},
journal = {BMJ (Clinical research ed.)},
year = {2012},
volume = {344},
number = {jan30 1},
pages = {e299--e299},
month = jan
}

@book{Benzer:1957wu,
author = {Benzer, S},
title = {{Benzer: The elementary units of heredity - Google Scholar}},
publisher = {The chemical basis of heredity},
year = {1957}
}

@article{Alonso:2004bh,
author = {Alonso, Antonio and Mart{\'\i}n, Pablo and Albarr{\'a}n, Cristina and Garc{\'\i}a, Pilar and Garc{\'\i}a, Oscar and de Sim{\'o}n, Lourdes Fern{\'a}ndez and Garc{\'\i}a-Hirschfeld, Julia and Sancho, Manuel and de La R{\'u}a, Concepci{\'o}n and Fern{\'a}ndez-Piqueras, Jose},
title = {{Real-time PCR designs to estimate nuclear and mitochondrial DNA copy number in forensic and ancient DNA studies.}},
journal = {Forensic science international},
year = {2004},
volume = {139},
number = {2-3},
pages = {141--149},
month = jan
}

@article{Fuchs:2009hr,
author = {Fuchs, Elaine},
title = {{Finding One's Niche in the Skin}},
year = {2009},
volume = {4},
number = {6},
pages = {499--502},
month = jun
}

@article{Hemminki:2006cn,
author = {Hemminki, Kari and Granstr{\"o}m, Charlotta and Sundquist, Jan and Bermejo, Justo Lorenzo},
title = {{The updated Swedish family-cancer database used to assess familial risks of prostate cancer during rapidly increasing incidence}},
year = {2006},
volume = {4},
number = {4},
pages = {186--192}
}

@article{Wanrooij:2004vp,
author = {Wanrooij, Sjoerd and Luoma, Petri and van Goethem, Gert and van Broeckhoven, Christine and Suomalainen, Anu and Spelbrink, Johannes N},
title = {{Twinkle and POLG defects enhance age-dependent accumulation of mutations in the control region of mtDNA}},
journal = {Nucleic acids research},
year = {2004},
volume = {32},
number = {10},
pages = {3053--3064}
}

@article{Blanpain:2009ba,
author = {Blanpain, C{\'e}dric and Fuchs, Elaine},
title = {{Epidermal homeostasis: a balancing act of stem cells in the skin}},
journal = {Nature Reviews Molecular Cell Biology},
year = {2009},
volume = {10},
number = {3},
pages = {207--217},
month = feb
}

@article{Roeder:2009jb,
author = {Roeder, Ingo and d'Inverno, Mark and {other participants}},
title = {{New experimental and theoretical investigations of hematopoietic stem cells and chronic myeloid leukemia.}},
journal = {Blood cells, molecules {\&} diseases},
year = {2009},
volume = {43},
number = {1},
pages = {88--97},
month = jul
}

@article{Enver:2009vx,
author = {Enver, T and Pera, M and Peterson, C and Andrews, P W},
title = {{ScienceDirect.com - Cell Stem Cell - Stem Cell States, Fates, and the Rules of Attraction}},
year = {2009}
}

@article{Lang:1994tc,
author = {Lang, T and de Chastellier, C and Frehel, C and Hellio, R and Metezeau, P and Leao, S de S and Antoine, J C},
title = {{Distribution of MHC class I and of MHC class II molecules in macrophages infected with Leishmania amazonensis.}},
journal = {Journal of cell science},
year = {1994},
volume = {107 ( Pt 1)},
pages = {69--82},
month = jan
}

@article{Ghielmini:2004ii,
author = {Ghielmini, Michele and Schmitz, Shu-Fang Hsu and Cogliatti, Sergio B and Pichert, Gabriella and Hummerjohann, J{\"o}rg and Waltzer, Ursula and Fey, Martin F and Betticher, Daniel C and Martinelli, Giovanni and Peccatori, Fedro and Hess, Urs and Zucca, Emanuele and Stupp, Roger and Kovacsovics, Tibor and Helg, Claudine and Lohri, Andreas and Bargetzi, Mario and Vorobiof, Daniel and Cerny, Thomas},
title = {{Prolonged treatment with rituximab in patients with follicular lymphoma significantly increases event-free survival and response duration compared with the standard weekly x 4 schedule.}},
year = {2004},
volume = {103},
number = {12},
pages = {4416--4423},
month = jun
}

@article{ARMITAGE:1954uz,
author = {ARMITAGE, P and DOLL, R},
title = {{The age distribution of cancer and a multi-stage theory of carcinogenesis}},
year = {1954},
volume = {8},
number = {1},
pages = {1--12},
month = mar
}

@article{Reder:2001wx,
author = {Reder, C},
title = {{Mutated mtDNA distribution in exponentially growing cell cultures and how the segregation rate is increased by the mitochondrial compartments.}},
journal = {Acta biotheoretica},
year = {2001},
volume = {49},
number = {4},
pages = {235--245}
}

@article{Fialkow:1967tz,
author = {Fialkow, Philip J},
title = {{Hypothesis: "Immunologic" Oncogenesis}},
year = {1967},
volume = {30},
number = {3},
pages = {388--394},
month = sep
}

@article{LiSucholeiki:1999he,
author = {Li Sucholeiki, Xiao-Cheng and Khrapko, Konstantin and Andr{\'e}, Paulo C. and Marcelino, Luisa A and Karger, Barry L. and Thilly, William G},
title = {{Applications of constant denaturant capillary electrophoresis / high-fidelity polymerase chain reaction to human genetic analysis}},
journal = {Electrophoresis},
year = {1999},
volume = {20},
number = {6},
pages = {1224--1232}
}

@article{Guerra:2011fr,
author = {Guerra, F and Kurelac, I and Cormio, A and Zuntini, R and Amato, L B and Ceccarelli, C and Santini, D and Cormio, G and Fracasso, F and Selvaggi, L and Resta, L and Attimonelli, M and Gadaleta, M N and Gasparre, G},
title = {{Placing mitochondrial DNA mutations within the progression model of type I endometrial carcinoma}},
journal = {Human Molecular Genetics},
year = {2011},
volume = {20},
number = {12},
pages = {2394--2405},
month = may
}

@article{Hall:2007kq,
author = {Hall, Brett and Dembinski, Jennifer and Sasser, A and Studeny, Matus and Andreeff, Michael and Marini, Frank},
title = {{Mesenchymal Stem Cells in Cancer: Tumor-Associated Fibroblasts and Cell-Based Delivery Vehicles}},
journal = {International Journal of Hematology},
year = {2007},
volume = {86},
number = {1},
pages = {8--16},
month = jul
}

@article{Anonymous:BrlFON2b,
title = {{RR3423.1}}
}

@article{Richards:1997tr,
author = {Richards, M B and Bailey, J F and Sykes, B C},
title = {{DNA analysis of seven human skeletons excavated from the Terp of Wijnaldum}},
journal = {Journal of {\ldots}},
year = {1997}
}

@article{Balic:2012bm,
author = {Balic, Anamaria and Dorado, Jorge and Alonso-G{\'o}mez, Mercedes and Heeschen, Christopher},
title = {{Stem cells as the root of pancreatic ductal adenocarcinoma.}},
journal = {Experimental cell research},
year = {2012},
volume = {318},
number = {6},
pages = {691--704},
month = apr
}

@article{Miller:2003dx,
author = {Miller, F J},
title = {{Precise determination of mitochondrial DNA copy number in human skeletal and cardiac muscle by a PCR-based assay: lack of change of copy number with age}},
journal = {Nucleic acids research},
year = {2003},
volume = {31},
number = {11},
pages = {61e--61},
month = jun
}

@article{Hemminki:2005kv,
author = {Hemminki, Kari and Granstr{\"o}m, Charlotta and Chen, Bowang},
title = {{The Swedish family-cancer database: update, application to colorectal cancer and clinical relevance}},
year = {2005},
volume = {3},
number = {1},
pages = {7--18}
}

@article{Gomez:2004tq,
author = {Gomez, James E and McKinney, John D},
title = {{M. tuberculosis persistence, latency, and drug tolerance.}},
journal = {Tuberculosis (Edinburgh, Scotland)},
year = {2004},
volume = {84},
number = {1-2},
pages = {29--44}
}

@article{Lee:2001vy,
author = {Lee, TH and Montalvo, L and Chrebtow, V},
title = {{Quantitation of genomic DNA in plasma and serum samples: higher concentrations of genomic DNA found in serum than in plasma - Lee - 2002 - Transfusion - Wiley Online Library}},
journal = {Transfusion},
year = {2001}
}

@article{Stambouli:2006vx,
author = {Stambouli, V and Zebda, A and Appert, E and Guiducci, C},
title = {{Semiconductor oxide based electrodes for the label-free electrical detection of DNA hybridization: Comparison between Sb doped SnO2 and CdIn2O4 10.1016/j.electacta.2006.03.045 : Electrochimica Acta | ScienceDirect.com}},
journal = {Electrochimica acta},
year = {2006}
}

@article{Rieder:1998ff,
author = {Rieder, M J and Taylor, S L and Tobe, V O and Nickerson, D A},
title = {{Automating the identification of DNA variations using quality-based fluorescence re-sequencing: analysis of the human mitochondrial genome.}},
journal = {Nucleic acids research},
year = {1998},
volume = {26},
number = {4},
pages = {967--973},
month = feb
}

@article{Calle:2003gp,
author = {Calle, Eugenia E and Rodriguez, Carmen and Walker-Thurmond, Kimberly and Thun, Michael J},
title = {{Overweight, obesity, and mortality from cancer in a prospectively studied cohort of U.S. adults}},
journal = {The New England journal of medicine},
year = {2003},
volume = {348},
number = {17},
pages = {1625--1638},
month = apr
}

@article{Nowell:1976ul,
author = {Nowell, P C},
title = {{The clonal evolution of tumor cell populations.}},
journal = {Science (New York, N.Y.)},
year = {1976},
volume = {194},
number = {4260},
pages = {23--28},
month = oct
}

@article{Koch:2009iq,
author = {Koch, Gilbert and Walz, Antje and Lahu, Gezim and Schropp, Johannes},
title = {{Modeling of tumor growth and anticancer effects of combination therapy.}},
journal = {Journal of pharmacokinetics and pharmacodynamics},
year = {2009},
volume = {36},
number = {2},
pages = {179--197},
month = apr
}

@article{HazkaniCovo:2010gq,
author = {Hazkani-Covo, Einat and Zeller, Raymond M and Martin, William},
title = {{Molecular poltergeists: mitochondrial DNA copies (numts) in sequenced nuclear genomes.}},
journal = {PLoS Genetics},
year = {2010},
volume = {6},
number = {2},
pages = {e1000834},
month = feb
}

@article{Blanpain:2007bn,
author = {Blanpain, C{\'e}dric and Horsley, Valerie and Fuchs, Elaine},
title = {{Epithelial Stem Cells: Turning over New Leaves}},
journal = {Cell},
year = {2007},
volume = {128},
number = {3},
pages = {445--458},
month = feb
}

@article{Richard:2000td,
author = {Richard, Silvina M and Bailliet, Graciela and P{\'a}ez, Gerardo L and Bianchi, Martha S and Peltom{\"a}ki, P{\"a}ivi and Bianchi, N{\'e}stor O},
title = {{Nuclear and Mitochondrial Genome Instability in Human Breast Cancer}},
journal = {Cancer research},
year = {2000}
}

@article{Mitteroecker:2007dt,
author = {Mitteroecker, Philipp and Bookstein, Fred},
title = {{The conceptual and statistical relationship between modularity and morphological integration.}},
journal = {Systematic biology},
year = {2007},
volume = {56},
number = {5},
pages = {818--836},
month = oct
}

@article{Ivanov:1993hm,
author = {Ivanov, E P and Tolochko, G and Lazarev, V S and Shuvaeva, L},
title = {{Child leukaemia after Chernobyl}},
journal = {Nature},
year = {1993},
volume = {365},
number = {6448},
pages = {702--702},
month = oct
}

@article{Hemminki:1980cq,
author = {Hemminki, K and Paasivirta, J and Kurkirinne, T and Virkki, L},
title = {{Alkylation products of DNA bases by simple epoxides}},
journal = {Chemico-Biological Interactions},
year = {1980},
volume = {30},
number = {3},
pages = {259--270},
month = jun
}

@article{Hemminki:2002wo,
author = {Hemminki, Kari and Czene, Kamila},
title = {{Attributable risks of familial cancer from the Family-Cancer Database}},
year = {2002},
volume = {11},
number = {12},
pages = {1638--1644},
month = dec
}

@article{Verschraegen:2005dg,
author = {Verschraegen, Claire and Vinh-Hung, Vincent and Cserni, G bor and Gordon, Richard and Royce, Melanie E and Vlastos, Georges and Tai, Patricia and Storme, Guy},
title = {{Modeling the Effect of Tumor Size in Early Breast Cancer}},
journal = {Annals of Surgery},
year = {2005},
volume = {241},
number = {2},
pages = {309--318},
month = feb
}

@article{Baker:2014cj,
author = {Baker, Ann-Marie and Cereser, Biancastella and Melton, Samuel and Fletcher, Alexander G and Rodriguez-Justo, Manuel and Tadrous, Paul J and Humphries, Adam and Elia, George and McDonald, Stuart A C and Wright, Nicholas A and Simons, Benjamin D and Jansen, Marnix and Graham, Trevor A},
title = {{Quantification of crypt and stem cell evolution in the normal and neoplastic human colon.}},
journal = {Cell reports},
year = {2014},
volume = {8},
number = {4},
pages = {940--947},
month = aug
}

@article{Hiripi:2009hk,
author = {Hiripi, E and Lorenzo Bermejo, J and Li, X and Sundquist, J and Hemminki, K},
title = {{Familial association of pancreatic cancer with other malignancies in Swedish families}},
year = {2009},
volume = {101},
number = {10},
pages = {1792--1797},
month = nov
}

@article{Hurles:1998jf,
author = {Hurles, Matthew E and Irven, Catherine and Nicholson, Jayne and Taylor, Paul G and Santos, Fabricio R and Loughlin, John and Jobling, Mark A and Sykes, Bryan C},
title = {{European Y-Chromosomal Lineages in Polynesians: A Contrast to the Population Structure Revealed by mtDNA}},
journal = {The American Journal of Human Genetics},
year = {1998},
volume = {63},
number = {6},
pages = {1793--1806},
month = dec
}

@article{Lo:2013de,
author = {Lo, Wing-Cheong and Martin, Edward W and Hitchcock, Charles L and Friedman, Avner},
title = {{Mathematical model of colitis-associated colon cancer.}},
journal = {Journal of Theoretical Biology},
year = {2013},
volume = {317},
pages = {20--29},
month = jan
}

@article{Brown:2002kx,
author = {Brown, Michael and Starikovskaya, Elena and Derbeneva, Olga and Hosseini, Seyed and Allen, Jon and Mikhailovskaya, Irina and Sukernik, Rem and Wallace, Douglas},
title = {{The role of mtDNA background in disease expression: a new primary LHON mutation associated with Western Eurasian haplogroup J}},
journal = {Human Genetics},
year = {2002},
volume = {110},
number = {2},
pages = {130--138},
month = feb
}

@article{Wallace:2012jy,
author = {Wallace, Douglas C},
title = {{Mitochondria and cancer.}},
journal = {Nature Reviews Cancer},
year = {2012},
volume = {12},
number = {10},
pages = {685--698},
month = oct
}

@article{Hemminki:2008ky,
author = {Hemminki, Kari and F{\"o}rsti, Asta and Bermejo, Justo Lorenzo},
title = {{The 'common disease-common variant' hypothesis and familial risks}},
journal = {PloS one},
year = {2008},
volume = {3},
number = {6},
pages = {e2504}
}

@article{Ghanta:2010ev,
author = {Ghanta, Sujana and Mitchell, Michael E and Ames, Mary and Hidestrand, Mats and Simpson, Pippa and Goetsch, Mary and Thilly, William G and Struble, Craig A and Tomita-Mitchell, Aoy},
title = {{Non-invasive prenatal detection of trisomy 21 using tandem single nucleotide polymorphisms.}},
journal = {PloS one},
year = {2010},
volume = {5},
number = {10},
pages = {e13184}
}

@article{Khrapko:1998vi,
author = {Khrapko, K and Coller, H A and Hanekamp, J S and Thilly, W G},
title = {{Identification of point mutations in mixtures by capillary electrophoresis hybridization}},
journal = {Nucleic acids research},
year = {1998},
volume = {26},
number = {24},
pages = {5738--5740}
}

@article{Lin:2010cy,
author = {Lin, Wey Ran and Lim, Siew Na and McDonald, Stuart A C and Graham, Trevor and Wright, Victoria L and Peplow, Claire L and Humphries, Adam and Kocher, Hemant M and Wright, Nicholas A and Dhillon, Amar P and Alison, Malcolm R},
title = {{The histogenesis of regenerative nodules in human liver cirrhosis}},
journal = {Hepatology},
year = {2010},
volume = {51},
number = {3},
pages = {1017--1026},
month = mar
}

@article{Jacobs:1992dl,
author = {Jacobs, I J and Kohler, M F and Wiseman, R W and Marks, J R and Whitaker, R and Kerns, B A J and Humphrey, P and Berchuck, A and Ponder, B A J and Bast, R C},
title = {{Clonal Origin of Epithelial Ovarian Carcinoma: Analysis by Loss of Heterozygosity, p53 Mutation, and X-Chromosome Inactivation}},
journal = {JNCI Journal of the National Cancer Institute},
year = {1992},
volume = {84},
number = {23},
pages = {1793--1798},
month = dec
}

@article{Bermejo:2005ig,
author = {Bermejo, Justo Lorenzo and Eng, Charis and Hemminki, Kari},
title = {{Cancer characteristics in Swedish families fulfilling criteria for hereditary nonpolyposis colorectal cancer}},
year = {2005},
volume = {129},
number = {6},
pages = {1889--1899},
month = dec
}

@article{Miller:1983ic,
author = {Miller, J H},
title = {{Mutational Specificity in Bacteria}},
journal = {Annual Review of Genetics},
year = {1983},
volume = {17},
number = {1},
pages = {215--238},
month = dec
}

@article{Brown:1923cm,
author = {Brown, W H},
title = {{STUDIES BASED ON A MALIGNANT TUMOR OF THE RABBIT: I. THE SPONTANEOUS TUMOR AND ASSOCIATED ABNORMALITIES.}},
journal = {Journal of Experimental Medicine},
year = {1923},
volume = {37},
number = {5},
pages = {601--629},
month = apr
}

@article{Laflamme:2011ba,
author = {Laflamme, Michael A and Murry, Charles E},
title = {{Heart regeneration}},
journal = {Nature},
year = {2011},
volume = {473},
number = {7347},
pages = {326--335},
month = may
}

@article{RamisConde:2008cw,
author = {Ramis-Conde, Ignacio and Chaplain, Mark A J and Anderson, Alexander R A},
title = {{Mathematical modelling of cancer cell invasion of tissue}},
journal = {Mathematical and Computer Modelling},
year = {2008},
volume = {47},
number = {5-6},
pages = {533--545},
month = mar
}

@article{Hemminki:2004fv,
author = {Hemminki, Kari and Chen, Bowang},
title = {{Familial risk for colon and rectal cancers}},
journal = {International journal of cancer Journal international du cancer},
year = {2004},
volume = {111},
number = {5},
pages = {809--810},
month = sep
}

@article{Hemminki:2004ey,
author = {Hemminki, K and Eng, C},
title = {{Clinical genetic counselling for familial cancers requires reliable data on familial cancer risks and general action plans}},
year = {2004},
volume = {41},
number = {11},
pages = {801--807},
month = nov
}

@article{Kutlu:2009jr,
author = {Kutlu, Burak and Burdick, David and Baxter, David and Rasschaert, Joanne and Flamez, Daisy and Eizirik, Decio L and Welsh, Nils and Goodman, Nathan and Hood, Leroy},
title = {{Detailed transcriptome atlas of the pancreatic beta cell}},
journal = {BMC Medical Genomics},
year = {2009},
volume = {2},
number = {1},
pages = {3}
}

@article{Perkins:2003va,
author = {Perkins, Greg L and Slater, Evan D and Sanders, Georganne K and Prichard, John G},
title = {{Serum tumor markers.}},
journal = {American family physician},
year = {2003},
volume = {68},
number = {6},
pages = {1075--1082},
month = sep
}

@article{Chen:2007vz,
author = {Chen, George L and Prchal, Josef T},
title = {{X-linked clonality testing: interpretation and limitations}},
year = {2007}
}

@article{Bussard:2010gd,
author = {Bussard, Karen M and Boulanger, Corinne A and Kittrell, Frances S and Behbod, Fariba and Medina, Daniel and Smith, Gilbert H},
title = {{Immortalized, premalignant epithelial cell populations contain long-lived, label-retaining cells that asymmetrically divide and retain their template DNA}},
journal = {Breast cancer research : BCR},
year = {2010},
volume = {12},
number = {5},
pages = {R86},
month = oct
}

@article{Travasso:2011dw,
author = {Travasso, Rui D M and Corvera Poir{\'e}, Eugenia and Castro, Mario and Rodr{\'\i}guez-Manzaneque, Juan Carlos and Rodrguez-Manzaneque, Juan Carlos and Hern{\'a}ndez-Machado, A},
title = {{Tumor angiogenesis and vascular patterning: a mathematical model.}},
journal = {PloS one},
year = {2011},
volume = {6},
number = {5},
pages = {e19989}
}

@article{Liu:2009ib,
author = {Liu, Wennuan and Laitinen, Sari and Khan, Sofia and Vihinen, Mauno and Kowalski, Jeanne and Yu, Guoqiang and Chen, Li and Ewing, Charles M and Eisenberger, Mario A and Carducci, Michael A and Nelson, William G and Yegnasubramanian, Srinivasan and Luo, Jun and Wang, Yue and Xu, Jianfeng and Isaacs, William B and Visakorpi, Tapio and Bova, G Steven},
title = {{Copy number analysis indicates monoclonal origin of lethal metastatic prostate cancer.}},
journal = {Nature medicine},
year = {2009},
volume = {15},
number = {5},
pages = {559--565},
month = may
}

@article{IJHolt:1990tb,
author = {I J Holt, A E Harding R K Petty J A Morgan-Hughes},
title = {{A new mitochondrial disease associated with mitochondrial DNA heteroplasmy.}},
journal = {American Journal of Human Genetics},
year = {1990},
volume = {46},
number = {3},
pages = {428},
month = mar
}

@article{Graf:2009kp,
author = {Graf, Thomas and Enver, Tariq},
title = {{Forcing cells to change lineages}},
journal = {Nature},
year = {2009},
volume = {462},
number = {7273},
pages = {587--594},
month = dec
}

@article{Zinovyev:2012ke,
author = {Zinovyev, Andrei and Fourquet, Simon and Tournier, Laurent and Calzone, Laurence and Barillot, Emmanuel},
title = {{Cell death and life in cancer: mathematical modeling of cell fate decisions.}},
journal = {Advances in experimental medicine and biology},
year = {2012},
volume = {736},
pages = {261--274}
}

@article{Chen:2002vy,
author = {Chen, Junjian Z and Gokden, Neriman and Greene, Graham F and Mukunyadzi, Perkins and Kadlubar, Fred F},
title = {{Extensive Somatic Mitochondrial Mutations in Primary Prostate Cancer Using Laser Capture Microdissection}},
journal = {Cancer research},
year = {2002}
}

@article{Tengan:1996wj,
author = {Tengan, C{\'e}lia H and Moraes, Carlos T},
title = {{Detection and analysis of mitochondrial DNA deletions by whole genome PCR}},
journal = {Biochemical and molecular medicine},
year = {1996},
volume = {58},
number = {1},
pages = {130--134}
}

@article{Benabid:2009tj,
author = {Benabid, A L and Chabardes, S and Mitrofanis, J and Pollak, P},
title = {{ScienceDirect.com - The Lancet Neurology - Deep brain stimulation of the subthalamic nucleus for the treatment of Parkinson's disease}},
journal = {The Lancet Neurology},
year = {2009}
}

@article{Ansorge:2009cq,
author = {Ansorge, Wilhelm J},
title = {{ScienceDirect.com - New Biotechnology - Next-generation DNA sequencing techniques}},
year = {2009},
volume = {25},
number = {4},
pages = {195--203},
month = apr
}

@article{Metzker:2009ew,
author = {Metzker, Michael L},
title = {{Sequencing technologies {\textemdash} the next generation}},
journal = {Nature Reviews Genetics},
year = {2009},
volume = {11},
number = {1},
pages = {31--46},
month = dec
}

@article{Buckingham:2011ev,
author = {Buckingham, Margaret E and Meilhac, Sigol{\`e}ne M},
title = {{Tracing Cells for Tracking Cell Lineage and Clonal Behavior}},
journal = {Developmental Cell},
year = {2011},
volume = {21},
number = {3},
pages = {394--409},
month = sep
}

@article{Calos:1978ex,
author = {Calos, Mich{\`e}le P and Johnsrud, Lorraine and Miller, Jeffrey H},
title = {{DNA sequence at the integration sites of the insertion element IS1}},
journal = {Cell},
year = {1978},
volume = {13},
number = {3},
pages = {411--418},
month = mar
}

@article{Turnbull:2001hb,
author = {Turnbull, D M and Lightowlers, R N},
title = {{Might mammalian mitochondria merge?}},
journal = {Nature medicine},
year = {2001},
volume = {7},
number = {8},
pages = {895--896},
month = aug
}

@article{Elson:2001ej,
author = {Elson, J L and Samuels, D C and Turnbull, D M and Chinnery, P F},
title = {{Random intracellular drift explains the clonal expansion of mitochondrial DNA mutations with age.}},
journal = {American Journal of Human Genetics},
year = {2001},
volume = {68},
number = {3},
pages = {802--806},
month = mar
}

@article{Kim:2008uw,
author = {Kim, JJ and Brisson, M and Edmunds, WJ},
title = {{ScienceDirect.com - Vaccine - Modeling Cervical Cancer Prevention in Developed Countries}},
journal = {Vaccine},
year = {2008}
}

@article{Jackson:1998vw,
author = {Jackson, AL},
title = {{The Mutation Rate and Cancer}},
journal = {Genetics},
year = {1998}
}

@article{Chikkappa:1980tq,
author = {Chikkappa, G and Chanana, AD},
title = {{Cyclic oscillation of blood neutrophils in a patient with multiple myeloma}},
journal = {{\ldots}},
year = {1980}
}

@article{Khrapko:1994ue,
author = {Khrapko, K and Hanekamp, JS and Thilly, WG and Belenkii, A and Foret, F and Karger, BL},
title = {{Constant denaturant capillary electrophoresis (CDCE): a high resolution approach to mutational anaylsis}},
journal = {Nucleic acids research},
year = {1994},
volume = {22},
number = {3},
pages = {364--369}
}

@article{Hu:2004va,
author = {Hu, H and Horton, J and Gryk, M and Prasad, R},
title = {{Identification of small molecule synthetic inhibitors of DNA polymerase $\beta$ by NMR chemical shift mapping}},
journal = {Journal of Biological {\ldots}},
year = {2004}
}

@article{Khrapko:1997vv,
author = {Khrapko, K and Coller, HA and Andre, PC and Li, XC and Hanekamp, JS and Thilly, WG},
title = {{Mitochondrial mutational spectra in human cells and tissues}},
journal = {Proceedings of the National Academy of Sciences of the United States of America},
year = {1997},
volume = {94},
number = {25},
pages = {13798--13803},
month = nov
}

@article{PaddleLedinek:1997dz,
author = {Paddle-Ledinek, J E and Cruickshank, D G and Masterton, J P},
title = {{Skin replacement by cultured keratinocyte grafts: an Australian experience}},
journal = {Burns},
year = {1997},
volume = {23},
number = {3},
pages = {204--211},
month = may
}

@article{Hanahan:2011gua,
author = {Hanahan, Douglas and Weinberg, Robert A},
title = {{Hallmarks of Cancer: The Next Generation}},
journal = {Cell},
year = {2011},
volume = {144},
number = {5},
pages = {646--674},
month = mar
}

@webpage{Anonymous:TJOd2qFg,
title = {{Dietary Reference Intakes for Energy, Carbohydrate, Fiber, Fat, Fatty Acids, Cholesterol, Protein, and Amino Acids}},
url = {http://www.nap.edu/openbook.php?record_id=10490&page=19}
}

@inproceedings{Benzer:1955um,
author = {Benzer, S},
title = {{FINE STRUCTURE OF A GENETIC REGION IN BACTERIOPHAGE}},
booktitle = {Proceedings of the National Academy of Sciences of {\ldots}},
year = {1955},
publisher = {Proc Natl Acad Sci US A}
}

@article{JoVandesompele:2002gl,
author = {Jo Vandesompele, Katleen De Preter Filip Pattyn Bruce Poppe Nadine Van Roy Anne De Paepe Frank Speleman},
title = {{Accurate normalization of real-time quantitative RT-PCR data by geometric averaging of multiple internal control genes}},
journal = {Nature medicine},
year = {2002},
volume = {3},
number = {7},
pages = {research0034.1--1333}
}

@article{Humphries:2013bma,
author = {Humphries, Adam and Cereser, Biancastella and Gay, Laura J and Miller, Daniel S J and Das, Bibek and Gutteridge, Alice and Elia, George and Nye, Emma and Jeffery, Rosemary and Poulsom, Richard and Novelli, Marco R and Rodriguez-Justo, Manuel and McDonald, Stuart A C and Wright, Nicholas A and Graham, Trevor A},
title = {{Lineage tracing reveals multipotent stem cells maintain human adenomas and the pattern of clonal expansion in tumor evolution.}},
journal = {Proceedings of the National Academy of Sciences of the United States of America},
year = {2013},
volume = {110},
number = {27},
pages = {E2490--9},
month = jul
}

@article{Foultier:2005dl,
author = {Foultier, B and Moreno-Hagelsieb, L and Flandre, D and Remacle, J},
title = {{Comparison of DNA detection methods using nanoparticles and silver enhancement}},
journal = {IEE Proceedings - Nanobiotechnology},
year = {2005},
volume = {152},
number = {1},
pages = {3-- 12}
}

@article{Wiggans:1978tv,
author = {Wiggans, R G and Jacobson, R J and Fialkow, P J and Woolley, PV 3d and Macdonald, J S and Schein, P S},
title = {{Probable clonal origin of acute myeloblastic leukemia following radiation and chemotherapy of colon cancer}},
journal = {{\ldots}},
year = {1978}
}

@article{Wilding:2006ve,
author = {Wilding, Craig S and Cadwell, Kevin and Tawn, E Janet and Relton, Caroline L and Taylor, Geoffrey A and Chinnery, Patrick F and Turnbull, Douglass M},
title = {{Mitochondrial DNA mutations in individuals occupationally exposed to ionizing radiation.}},
journal = {Radiation research},
year = {2006},
volume = {165},
number = {2},
pages = {202--207},
month = feb
}

@article{Zheng:2006bqa,
author = {Zheng, Weiming and Khrapko, Konstantin and Coller, Hilary A and Thilly, William G and Copeland, William C},
title = {{Origins of human mitochondrial point mutations as DNA polymerase gamma-mediated errors.}},
year = {2006},
volume = {599},
number = {1-2},
pages = {11--20},
month = jul
}

@article{Moss:2006jh,
author = {Moss, Sue M and Cuckle, Howard and Evans, Andy and Johns, Louise and Waller, Michael and Bobrow, Lynda},
title = {{Effect of mammographic screening from age 40 years on breast cancer mortality at 10 years' follow-up: a randomised controlled trial}},
journal = {The Lancet},
year = {2006},
volume = {368},
number = {9552},
pages = {2053--2060},
month = dec
}

@article{DeMatteis:2012iz,
author = {De Matteis, Giovanni and Graudenzi, Alex and Antoniotti, Marco},
title = {{A review of spatial computational models for multi-cellular systems, with regard to intestinal crypts and colorectal cancer development.}},
journal = {Journal of mathematical biology},
year = {2012},
month = may
}

@article{Fialkow:1979up,
author = {Fialkow, P J},
title = {{Clonal origin of human tumors}},
journal = {Annual Review of Medicine},
year = {1979}
}

@article{Liles:1995vb,
author = {Liles, WC and Dale, DC},
title = {{Glucocorticoids inhibit apoptosis of human neutrophils}},
year = {1995}
}

@article{Efcavitch:2010wa,
author = {Efcavitch, J.W. and Thompson, J.F.},
title = {{Single-molecule DNA analysis}},
journal = {Annual Review of Analytical Chemistry},
year = {2010},
volume = {3},
pages = {109--128}
}

@article{Aikhionbare:2004vg,
author = {Aikhionbare, F O and Khan, M and Carey, D and Okoli, J},
title = {{Is cumulative frequency of mitochondrial DNA variants a biomarker for colorectal tumor progression}},
journal = {Cancer},
year = {2004}
}

@article{Lam:2012ku,
author = {Lam, Ernest T and Bracci, Paige M and Holly, Elizabeth A and Chu, Catherine and Poon, Annie and Wan, Eunice and White, Krystal and Kwok, Pui-Yan and Pawlikowska, Ludmila and Tranah, Gregory J},
title = {{Mitochondrial DNA sequence variation and risk of pancreatic cancer.}},
journal = {Cancer research},
year = {2012},
volume = {72},
number = {3},
pages = {686--695},
month = feb
}

@article{Tlsty:2001jm,
author = {Tlsty, Thea D},
title = {{Stromal cells can contribute oncogenic signals}},
journal = {Seminars in cancer biology},
year = {2001},
volume = {11},
number = {2},
pages = {97--104},
month = apr
}

@article{Hemminki:2004vs,
author = {Hemminki, K and Chen, B},
title = {{Familial risk for colorectal cancers are mainly due to heritable causes}},
journal = {Cancer Epidemiology Biomarkers {\&} Prevention},
year = {2004},
volume = {13},
number = {7},
pages = {1253}
}

@article{Zheng:2010ik,
author = {Zheng, Suqin and Cummings, Oscar W and Saxena, Romil and Zhang, Shaobo and Wang, Mingsheng and Williamson, Sean R and Cheng, Monica and Lopez-Beltran, Antonio and Montironi, Rodolfo and Hodges, Kurt B and Cheng, Liang},
title = {{Clonality and TP53 mutation analysis of focal nodular hyperplasia of the liver.}},
journal = {American journal of clinical pathology},
year = {2010},
volume = {134},
number = {1},
pages = {65--70},
month = jul
}

@article{Sturm:2011je,
author = {Sturm, Robert},
title = {{Radioactivity and lung cancer-mathematical models of radionuclide deposition in the human lungs.}},
journal = {Journal of thoracic disease},
year = {2011},
volume = {3},
number = {4},
pages = {231--243},
month = dec
}

@article{Tekkel:1997tz,
author = {Tekkel, M and Rahu, M and Veidebaum, T and Hakulinen, T and Auvinen, A and Ryt{\"o}maa, T and Inskip, P D and Boice, J D},
title = {{The Estonian study of Chernobyl cleanup workers: I. Design and questionnaire data}},
journal = {Radiation research},
year = {1997},
volume = {147},
number = {5},
pages = {641--652},
month = may
}

@article{Ohga:2012es,
author = {Ohga, Noritaka and Ishikawa, Shuhei and Maishi, Nako and Akiyama, Kosuke and Hida, Yasuhiro and Kawamoto, Taisuke and Sadamoto, Yoshihiro and Osawa, Takahiro and Yamamoto, Kazuyuki and Kondoh, Miyako and Ohmura, Hitomi and Shinohara, Nobuo and Nonomura, Katsuya and Shindoh, Masanobu and Hida, Kyoko},
title = {{Heterogeneity of tumor endothelial cells: comparison between tumor endothelial cells isolated from high- and low-metastatic tumors.}},
journal = {The American Journal of Pathology},
year = {2012},
volume = {180},
number = {3},
pages = {1294--1307},
month = mar
}

@article{Kurimoto:2008cp,
author = {Kurimoto, Kazuki and Yabuta, Yukihiro and Ohinata, Yasuhide and Shigeta, Mayo and Yamanaka, Kaori and Saitou, Mitinori},
title = {{Complex genome-wide transcription dynamics orchestrated by Blimp1 for the specification of the germ cell lineage in mice.}},
journal = {Genes {\&} development},
year = {2008},
volume = {22},
number = {12},
pages = {1617--1635},
month = jun
}

@article{Hancock:2003vj,
author = {{Hancock}},
title = {{Human Mitochondrial DNA{\textemdash}Amplification and Sequencing Standard Reference Materials}},
year = {2003},
pages = {1--93},
month = sep
}

@article{Greaves:2009dc,
author = {Greaves, Laura C and Turnbull, Doug M},
title = {{Mitochondrial DNA mutations and ageing.}},
journal = {Biochimica et biophysica acta},
year = {2009},
volume = {1790},
number = {10},
pages = {1015--1020},
month = oct
}

@article{Mousavi:2011bu,
author = {Mousavi, Seyed Mohsen and Sundquist, Jan and Hemminki, Kari},
title = {{Does immigration play a role in the risk of gastric cancer by site and by histological type? A study of first-generation immigrants in Sweden.}},
journal = {Gastric cancer : official journal of the International Gastric Cancer Association and the Japanese Gastric Cancer Association},
year = {2011},
month = mar
}

@article{Schubert:2008ue,
author = {Schubert, C},
title = {{Male biological clock possibly linked to autism, other disorders : Article : Nature Medicine}},
journal = {Nature medicine},
year = {2008}
}

@article{TomitaMitchell:2003up,
author = {Tomita-Mitchell, Aoy and Ling, Losee Lucy and Glover, Curtis L and Goodluck-Griffith, Jacklene and Thilly, William G},
title = {{The mutational spectrum of the HPRT gene from human T cells in vivo shares a significant concordant set of hot spots with MNNG-treated human cells.}},
journal = {Cancer research},
year = {2003},
volume = {63},
number = {18},
pages = {5793--5798},
month = sep
}

@article{Enderling:2007dr,
author = {Enderling, Heiko and Chaplain, Mark A J and Anderson, Alexander R A and Vaidya, Jayant S},
title = {{A mathematical model of breast cancer development, local treatment and recurrence}},
journal = {Journal of Theoretical Biology},
year = {2007},
volume = {246},
number = {2},
pages = {245--259},
month = may
}

@article{Kassauei:2007hg,
author = {Kassauei, Keyanoosh and Habbe, Nils and Mullendore, Michael E and Karikari, Collins A and Maitra, Anirban and Feldmann, Georg},
title = {{Mitochondrial DNA Mutations in Pancreatic Cancer}},
journal = {International Journal of Gastrointestinal Cancer},
year = {2007},
volume = {37},
number = {2-3},
pages = {57--64},
month = jul
}

@article{Parrella:2001tw,
author = {Parrella, Paola and Xiao, Yan and Fliss, Makiko and Sanchez-Cespedes, Montserrat and Mazzarelli, Paola and Rinaldi, Monica and Nicol, Theresa and Gabrielson, Edward and Cuomo, Carmela and Cohen, Daniel and Pandit, Sunil and Spencer, Myla and Rabitti, Carla and Fazio, Vito Michele and Sidransky, David},
title = {{Detection of Mitochondrial DNA Mutations in Primary Breast Cancer and Fine-Needle Aspirates}},
journal = {Cancer research},
year = {2001},
volume = {61},
number = {20},
pages = {7623--7626},
month = oct
}

@article{Tischler:2013bs,
author = {Tischler, Anna D and Leistikow, Rachel L and Kirksey, Meghan A and Voskuil, Martin I and McKinney, John D},
title = {{Mycobacterium tuberculosis requires phosphate-responsive gene regulation to resist host immunity.}},
journal = {Infection and immunity},
year = {2013},
volume = {81},
number = {1},
pages = {317--328},
month = jan
}

@article{Pinzani:2006cq,
author = {Pinzani, P and Orlando, C and Pazzagli, M},
title = {{Laser-assisted microdissection for real-time PCR sample preparation}},
journal = {Molecular Aspects of Medicine},
year = {2006},
volume = {27},
number = {2-3},
pages = {140--159},
month = apr
}

@article{Gundry:2012ei,
author = {Gundry, Michael and Vijg, Jan},
title = {{Direct mutation analysis by high-throughput sequencing: From germline to low-abundant, somatic variants.}},
year = {2012},
volume = {729},
number = {1-2},
pages = {1--15},
month = jan
}

@article{Sankoff:1992th,
author = {Sankoff, D and Leduc, G and Antoine, N and Paquin, B and Lang, B F and Cedergren, R},
title = {{Gene order comparisons for phylogenetic inference: evolution of the mitochondrial genome}},
year = {1992}
}

@article{Gotzsche:2006dj,
author = {G{\o}tzsche, Peter C and Maehlen, Jan and Zahl, Per-Henrik},
title = {{What is publication?}},
journal = {The Lancet},
year = {2006},
volume = {368},
number = {9550},
pages = {1854--1856},
month = nov
}

@article{Hemminki:1983hl,
author = {Hemminki, Kari},
title = {{Nucleic acid adducts of chemical carcinogens and mutagens}},
journal = {Archives of Toxicology},
year = {1983},
volume = {52},
number = {4},
pages = {249--285},
month = apr
}

@article{Kwak:2006tx,
author = {Kwak, EL},
title = {{CIG Journals - Journal Article}},
journal = {Clinical Colorectal Cancer},
year = {2006}
}

@article{Tomlin:2007gq,
author = {Tomlin, Claire J and Axelrod, Jeffrey D},
title = {{Biology by numbers: mathematical modelling in developmental biology}},
journal = {Nature Reviews Genetics},
year = {2007},
volume = {8},
number = {5},
pages = {331--340},
month = may
}

@article{Shibata:2012bp,
author = {Shibata, Maho and Shen, Michael M},
title = {{The roots of cancer: Stem cells and the basis for tumor heterogeneity}},
journal = {BioEssays},
year = {2012},
pages = {n/a--n/a},
month = oct
}

@article{Giles:1980ut,
author = {Giles, R E and Blanc, H and Cann, H M and Wallace, D C},
title = {{Maternal inheritance of human mitochondrial DNA}},
journal = {Proceedings of the {\ldots}},
year = {1980}
}

@article{Bodyak:2001hf,
author = {Bodyak, N D},
title = {{Quantification and sequencing of somatic deleted mtDNA in single cells: evidence for partially duplicated mtDNA in aged human tissues}},
journal = {Human Molecular Genetics},
year = {2001},
volume = {10},
number = {1},
pages = {17--24},
month = jan
}

@article{Gasparoto:2011fw,
author = {Gasparoto, T H and Vieira, N A and Porto, V C and Campanelli, A P and Lara, V S},
title = {{Differences between salivary and blood neutrophils from elderly and young denture wearers.}},
journal = {Journal of oral rehabilitation},
year = {2011},
volume = {38},
number = {1},
pages = {41--51},
month = jan
}

@article{Cottrell:2001ui,
author = {Cottrell, D A and Blakely, E L and Johnson, M A and Ince, P G and Borthwick, G M and Turnbull, D M},
title = {{Cytochrome c oxidase deficient cells accumulate in the hippocampus and choroid plexus with age.}},
journal = {Neurobiology of aging},
year = {2001},
volume = {22},
number = {2},
pages = {265--272},
month = mar
}

@article{DePreter:2006bg,
author = {De Preter, Katleen and Vandesompele, Jo and Heimann, Pierre and Yigit, Nurten and Beckman, Siv and Schramm, Alexander and Eggert, Angelika and Stallings, Raymond L and Benoit, Yves and Renard, Marleen and De Paepe, Anne and Laureys, Genevi{\`e}ve and P{\aa}hlman, Sven and Speleman, Frank},
title = {{Human fetal neuroblast and neuroblastoma transcriptome analysis confirms neuroblast origin and highlights neuroblastoma candidate genes.}},
journal = {Genome biology},
year = {2006},
volume = {7},
number = {9},
pages = {R84}
}

@article{Micalizzi:2010be,
author = {Micalizzi, Douglas S and Farabaugh, Susan M and Ford, Heide L},
title = {{Epithelial-Mesenchymal Transition in Cancer: Parallels Between Normal Development and Tumor Progression}},
journal = {Journal of Mammary Gland Biology and Neoplasia},
year = {2010},
volume = {15},
number = {2},
pages = {117--134},
month = may
}

@article{Fialkow:1987wj,
author = {Fialkow, P J and Singer, J W and Raskind, W H},
title = {{Clonal development, stem-cell differentiation, and clinical remissions in acute nonlymphocytic leukemia}},
journal = {{\ldots} England Journal of {\ldots}},
year = {1987}
}

@article{Fan:2006tr,
author = {Fan, C and Oh, DS and Wessels, L and Weigelt, B},
title = {{Concordance among Gene-Expression{\textendash}Based Predictors for Breast Cancer {\textemdash} NEJM}},
journal = {{\ldots} England Journal of {\ldots}},
year = {2006}
}

@article{LiSucholeiki:2005gu,
author = {Li-Sucholeiki, Xiao-Cheng and Tomita-Mitchell, Aoy and Arnold, Kevin and Glassner, Brian J and Thompson, Terri and Murthy, Jaitra V and Berk, Lori and Lange, Craig and Leong-Morgenthaler, Phaik-Mooi and MacDougall, Damien and Munro, John and Cannon, Donald and Mistry, Trupti and Miller, Art and Deka, Chiranjit and Karger, Barry and Gillespie, Kathleen M and Ekstrom, Per O and Todd, John A and Thilly, William G},
title = {{Detection and frequency estimation of rare variants in pools of genomic DNA from large populations using mutational spectrometry}},
journal = {Mutation Research/Fundamental and Molecular Mechanisms of Mutagenesis},
year = {2005},
volume = {570},
number = {2},
pages = {267--280},
month = mar
}

@article{Hemminki:2004vsa,
author = {Hemminki, Kari and Chen, Bowang},
title = {{Familial risk for colorectal cancers are mainly due to heritable causes}},
year = {2004},
volume = {13},
number = {7},
pages = {1253--1256},
month = jul
}

@article{Lonergan:2007gq,
author = {Lonergan, Thomas and Bavister, Barry and Brenner, Carol},
title = {{Mitochondria in stem cells}},
journal = {Mitochondrion},
year = {2007},
volume = {7},
number = {5},
pages = {289--296},
month = sep
}

@article{Wu:2005hg,
author = {Wu, Chew-Wun and Yin, Pen-Hui and Hung, Wen-Yi and Li, Anna Fen-Yau and Li, Shu-Hui and Chi, Chin-Wen and Wei, Yau-Huei and Lee, Hsin-Chen},
title = {{Mitochondrial DNA mutations and mitochondrial DNA depletion in gastric cancer}},
journal = {Genes, Chromosomes and Cancer},
year = {2005},
volume = {44},
number = {1},
pages = {19--28}
}

@article{FIWang:1987va,
author = {F I Wang, T J Williams F Y el-Awar V F Pang E C Hahn},
title = {{Characterization of porcine peripheral blood leukocytes by light-scattering flow cytometry.}},
journal = {Canadian Journal of Veterinary Research},
year = {1987},
volume = {51},
number = {4},
pages = {421},
month = oct
}

@article{Heddle:1977un,
author = {Heddle, J A and Carrano, A V},
title = {{The DNA content of micronuclei induced in mouse bone marrow by gamma-irradiation: evidence that micronuclei arise from acentric chromosomal fragments.}},
year = {1977},
volume = {44},
number = {1},
pages = {63--69},
month = jul
}

@article{Ogasawara:2005bs,
author = {Ogasawara, Y},
title = {{Mitochondrial DNA spectra of single human CD34+ cells, T cells, B cells, and granulocytes}},
year = {2005},
volume = {106},
number = {9},
pages = {3271--3284},
month = nov
}

@article{Cleaver:2000ug,
author = {Cleaver, JE},
title = {{ScienceDirect - Journal of Dermatological Science : Common pathways for ultraviolet skin carcinogenesis in the repair and replication defective groups of xeroderma pigmentosum}},
journal = {Journal of dermatological science},
year = {2000}
}

@article{Koekemoer:1998vl,
author = {Koekemoer, Trevor C and Downing, Tim G and Oelofsen, Willem},
title = {{An alternative PCR assay for quantifying mitochondrial DNA in crude preparations}},
journal = {Nucleic acids research},
year = {1998}
}

@article{Cooper:2000vd,
author = {Cooper, A and Poinar, H N},
title = {{Ancient DNA: do it right or not at all.}},
journal = {Science (New York, N.Y.)},
year = {2000},
volume = {289},
number = {5482},
pages = {1139},
month = aug
}

@article{Shapiro:1976km,
author = {Shapiro, H M and Schildkraut, E R and Curbelo, R and Laird, C W and Turner, B and Hirschfeld, T},
title = {{Combined blood cell counting and classification with fluorochrome stains and flow instrumentation.}},
journal = {Journal of Histochemistry {\&} Cytochemistry},
year = {1976},
volume = {24},
number = {1},
pages = {396--401},
month = jan
}

@article{Salas:2005by,
author = {Salas, Antonio and Yao, Yong-Gang and Macaulay, Vincent and Vega, Ana and Carracedo, {\'A}ngel and Bandelt, Hans-J{\"u}rgen},
title = {{A Critical Reassessment of the Role of Mitochondria in Tumorigenesis}},
journal = {PLoS medicine},
year = {2005},
volume = {2},
number = {11},
pages = {e296}
}

@article{Miller:2002vw,
author = {Miller, Anthony B and To, Teresa and Baines, Cornelia J and Wall, Claus},
title = {{The Canadian National Breast Screening Study-1: breast cancer mortality after 11 to 16 years of follow-up. A randomized screening trial of mammography in women age 40 to 49 years.}},
journal = {Annals of internal medicine},
year = {2002},
volume = {137},
number = {5 Part 1},
pages = {305--312},
month = sep
}

@article{NORDLING:1953vq,
author = {NORDLING, C O},
title = {{A new theory on cancer-inducing mechanism.}},
year = {1953},
volume = {7},
number = {1},
pages = {68--72},
month = mar
}

@article{Hoffman:2011gc,
author = {Hoffman, Richard M},
title = {{Screening for Prostate Cancer}},
journal = {The New England journal of medicine},
year = {2011},
pages = {111103121037002},
month = oct
}

@article{LiSucholeiki:2000tq,
author = {Li-Sucholeiki, X C and Thilly, W G},
title = {{A sensitive scanning technology for low frequency nuclear point mutations in human genomic DNA.}},
journal = {Nucleic acids research},
year = {2000},
volume = {28},
number = {9},
pages = {E44},
month = may
}

@article{Gui:2007dp,
author = {Gui, Ee Ling and Li, Lain-Jong and Zhang, Keke and Xu, Yangping and Dong, Xiaochen and Ho, Xinning and Lee, Pooi See and Kasim, Johnson and Shen, Z X and Rogers, John A and Mhaisalkar},
title = {{DNA Sensing by Field-Effect Transistors Based on Networks of Carbon Nanotubes}},
journal = {Journal of the American Chemical Society},
year = {2007},
volume = {129},
number = {46},
pages = {14427--14432},
month = nov
}

@article{Tan:2002to,
author = {Tan, Duan-Jun and Bai, Ren-Kui and Wong, Lee-Jun C},
title = {{Comprehensive scanning of somatic mitochondrial DNA mutations in breast cancer.}},
journal = {Cancer research},
year = {2002},
volume = {62},
number = {4},
pages = {972--976},
month = feb
}

@article{Tomonaga:1962wo,
author = {Tomonaga, Masanobu},
title = {{Leukaemia in Nagasaki atomic bomb survivors from 1945 through 1959}},
journal = {Bulletin of the World Health Organization},
year = {1962},
volume = {26},
number = {5},
pages = {619}
}

@article{Mantovani:2006dv,
author = {Mantovani, Alberto and Schioppa, Tiziana and Porta, Chiara and Allavena, Paola and Sica, Antonio},
title = {{Role of tumor-associated macrophages in tumor progression and invasion}},
journal = {Cancer and Metastasis Reviews},
year = {2006},
volume = {25},
number = {3},
pages = {315--322},
month = sep
}

@article{Thomas:1991kn,
author = {Thomas, David C and Roberts, John D and Sabatino, Ralph D and Myers, Thomas W and Tan, Cheng Keat and Downey, Kathleen M and So, Antero G and Bambara, Robert A and Kunkel, Thomas A},
title = {{Fidelity of mammalian DNA replication and replicative DNA polymerases.}},
journal = {Biochemistry},
year = {1991},
volume = {30},
number = {51},
pages = {11751--11759},
month = dec
}

@article{Prchal:1976jk,
author = {Prchal, Jaroslav F and Adamson, John W and Steinmann, Laura and Fialkow, Philip J},
title = {{Human erythroid colony formation in vitro: Evidence for clonal origin}},
journal = {Journal of Cellular Physiology},
year = {1976},
volume = {89},
number = {3},
pages = {489--492},
month = nov
}

@article{MAO:2006gc,
author = {MAO, L and ZABEL, C and WACKER, M and NEBRICH, G and SAGI, D and SCHRADE, P and BACHMANN, S and Kowald, A and KLOSE, J},
title = {{Estimation of the mtDNA mutation rate in aging mice by proteome analysis and mathematical modeling}},
journal = {Experimental Gerontology},
year = {2006},
volume = {41},
number = {1},
pages = {11--24},
month = jan
}

@article{Sachse:ui,
author = {Sachse, C and Brockm{\"o}ller, J and Bauer, S and Roots, I},
title = {{Cytochrome P450 2D6 variants in a Caucasian population: allele frequencies and phenotypic consequences.}},
journal = {American Journal of Human Genetics},
volume = {60},
number = {2},
pages = {284}
}

@article{PiotrBragoszewski:2008da,
author = {Piotr Bragoszewski, Jolanta Kupryjanczyk Ewa Bartnik Andrea Rachinger Jerzy Ostrowski},
title = {{Limited clinical relevance of mitochondrial DNA mutation and gene expression analyses in ovarian cancer}},
journal = {BMC Cancer},
year = {2008},
volume = {8},
pages = {292}
}

@article{Li:2003vj,
author = {Li, XM and Ganmaa, D. and Sato, A.},
title = {{The experience of Japan as a clue to the etiology of breast and ovarian cancers: relationship between death from both malignancies and dietary practices}},
journal = {Medical hypotheses},
year = {2003},
volume = {60},
number = {2},
pages = {268--275}
}

@article{Tretli:1990wo,
author = {Tretli, S and Haldorsen, T},
title = {{A cohort analysis of breast cancer, uterine corpus cancer, and childbearing pattern in Norwegian women.}},
journal = {Journal of epidemiology and community health},
year = {1990},
volume = {44},
number = {3},
pages = {215--219},
month = sep
}

@webpage{Anonymous:EaLqOPFy,
title = {{japanBO}},
url = {http://www.eps1.comlink.ne.jp/~mayus/lifestyle2/JapanExpBO.html}
}

@article{Masuda:2012js,
author = {Masuda, Muneyuki and Toh, Satoshi and Wakasaki, Takahiro and Suzui, Masumi and Joe, Andrew K},
title = {{Somatic evolution of head and neck cancer {\textendash} Biological robustness and latent vulnerability}},
journal = {Molecular oncology},
year = {2012},
month = nov
}

@article{Driessens:2012gt,
author = {Driessens, Gregory and Beck, Benjamin and Caauwe, Am{\'e}lie and Simons, Benjamin D and Blanpain, C{\'e}dric},
title = {{Defining the mode of tumour growth by clonal analysis.}},
journal = {Nature},
year = {2012},
volume = {488},
number = {7412},
pages = {527--530},
month = aug
}

@article{Jones:2011wq,
author = {Jones, CU and Hunt, D and McGowan, DG},
title = {{Radiotherapy and Short-Term Androgen Deprivation for Localized Prostate Cancer {\textemdash} NEJM}},
journal = {{\ldots} England Journal of {\ldots}},
year = {2011}
}

@article{Lee:2010je,
author = {Lee, Hsin-Chen and Chang, Chia-Ming and Chi, Chin-Wen},
title = {{Somatic mutations of mitochondrial DNA in aging and cancer progression}},
journal = {Ageing Research Reviews},
year = {2010},
volume = {9},
pages = {S47--S58},
month = nov
}

@article{Schwarzenbach:2008tw,
author = {Schwarzenbach, H and Stoehlmacher, J},
title = {{Detection and Monitoring of Cell-Free DNA in Blood of Patients with Colorectal Cancer - Schwarzenbach - 2008 - Annals of the New York Academy of Sciences - Wiley Online Library}},
journal = {Annals of the New {\ldots}},
year = {2008}
}

@article{Khrapko:1999jg,
author = {Khrapko, K and Bodyak, N and Thilly, W G and van Orsouw, N J and Zhang, X and Coller, H A and Perls, T T and Upton, M and Vijg, J and Wei, J Y},
title = {{Cell-by-cell scanning of whole mitochondrial genomes in aged human heart reveals a significant fraction of myocytes with clonally expanded deletions}},
journal = {Nucleic acids research},
year = {1999},
volume = {27},
number = {11},
pages = {2434--2441},
month = jan
}

@article{Hemminki:2001wg,
author = {Hemminki, K and Li, X and Plna, K and Granstr{\"o}m, C and Vaittinen, P},
title = {{The nation-wide Swedish family-cancer database--updated structure and familial rates.}},
year = {2001},
volume = {40},
number = {6},
pages = {772--777}
}

@article{Wilson:1998wn,
author = {{Wilson}},
title = {{Genomic DNA from saliva using QIAamp Kits}},
journal = {QUIAGEN News},
year = {1998},
pages = {1--2},
month = jun
}

@article{Karlen:2007bd,
author = {Karlen, Yann and McNair, Alan and Perseguers, S{\'e}bastien and Mazza, Christian and Mermod, Nicolas},
title = {{Statistical significance of quantitative PCR.}},
journal = {BMC bioinformatics},
year = {2007},
volume = {8},
number = {1},
pages = {131},
month = apr
}

@article{Eddy:2005cj,
author = {Eddy, Sean R},
title = {{{\textquotedblleft}Antedisciplinary{\textquotedblright} Science}},
journal = {PLoS Computational Biology},
year = {2005},
volume = {1},
number = {1},
pages = {e6}
}

@article{Hodges:2009cg,
author = {Hodges, Emily and Smith, Andrew D and Kendall, Jude and Xuan, Zhenyu and Ravi, Kandasamy and Rooks, Michelle and Zhang, Michael Q and Ye, Kenny and Bhattacharjee, Arindam and Brizuela, Leonardo and McCombie, W Richard and Wigler, Michael and Hannon, Gregory J and Hicks, James B},
title = {{High definition profiling of mammalian DNA methylation by array capture and single molecule bisulfite sequencing.}},
journal = {Genome research},
year = {2009},
volume = {19},
number = {9},
pages = {1593--1605},
month = sep
}

@article{Greaves:2012ge,
author = {Greaves, Laura C and Elson, Joanna L and Nooteboom, Marco and Grady, John P and Taylor, Geoffrey A and Taylor, Robert W and Mathers, John C and Kirkwood, Thomas B L and Turnbull, Doug M},
title = {{Comparison of mitochondrial mutation spectra in ageing human colonic epithelium and disease: absence of evidence for purifying selection in somatic mitochondrial DNA point mutations.}},
journal = {PLoS Genetics},
year = {2012},
volume = {8},
number = {11},
pages = {e1003082}
}

@article{Benzer:1961vv,
author = {Benzer, Seymour},
title = {{ON THE TOPOGRAPHY OF THE GENETIC FINE STRUCTURE}},
journal = {Proceedings of the National Academy of Sciences of the United States of America},
year = {1961},
volume = {47},
number = {3},
pages = {403},
month = mar
}

@article{Bapat:2007fr,
author = {Bapat, S A},
title = {{Evolution of cancer stem cells}},
journal = {Seminars in cancer biology},
year = {2007},
volume = {17},
number = {3},
pages = {204--213},
month = jun
}

@article{Chinnery:2002ef,
author = {Chinnery, Patrick F and Samuels, David C and Elson, Joanna and Turnbull, Douglass M},
title = {{Accumulation of mitochondrial DNA mutations in ageing, cancer, and mitochondrial disease: is there a common mechanism?}},
journal = {The Lancet},
year = {2002},
volume = {360},
number = {9342},
pages = {1323--1325},
month = oct
}

@article{KOWALD:1999vx,
author = {KOWALD, AXEL and KIRKWOOD, THOMAS BL},
title = {{Modeling the role of mitochondrial mutations in cellular aging}},
journal = {Journal of Anti-Aging Medicine},
year = {1999},
volume = {2},
number = {3},
pages = {243--253}
}

@article{Landgren:2007el,
author = {Landgren, Ola and Pfeiffer, Ruth M and Stewart, Laveta and Gridley, Gloria and Mellemkjaer, Lene and Hemminki, Kari and Goldin, Lynn R and Travis, Lois B},
title = {{Risk of second malignant neoplasms among lymphoma patients with a family history of cancer}},
journal = {International journal of cancer Journal international du cancer},
year = {2007},
volume = {120},
number = {5},
pages = {1099--1102},
month = mar
}

@article{BRADNER:1962te,
author = {BRADNER, W T and PINDELL, M H},
title = {{Antitumour properties of phleomycin}},
journal = {Nature},
year = {1962},
volume = {196},
pages = {682--683},
month = nov
}

@article{Bischoff:2004fj,
author = {Bischoff, F Z},
title = {{Cell-free fetal DNA in maternal blood: kinetics, source and structure}},
journal = {Human Reproduction Update},
year = {2004},
volume = {11},
number = {1},
pages = {59--67},
month = nov
}

@article{Mendelsohn:1973es,
author = {Mendelsohn, M L and Mayall, B H and Bogart, E and Moore, D H and Perry, B H},
title = {{DNA Content and DNA-Based Centromeric Index of the 24 Human Chromosomes}},
journal = {Science (New York, N.Y.)},
year = {1973},
volume = {179},
number = {4078},
pages = {1126--1129},
month = mar
}

@article{Etheridge:2009uf,
author = {Etheridge, A},
title = {{Some mathematical models from population genetics}},
journal = {Ecole d'Et{\'e} de Probabilit{\'e}s de Saint-Flour XXXIX{\textemdash} {\ldots}},
year = {2009}
}

@article{Kwon:2010gw,
author = {Kwon, Bumsup and Houpt, Thomas A},
title = {{A combined method of laser capture microdissection and X-Gal histology to analyze gene expression in c-Fos-specific neurons}},
journal = {Journal of Neuroscience Methods},
year = {2010},
volume = {186},
number = {2},
pages = {155--164},
month = feb
}

@article{vandenBroeck:2010eg,
author = {van den Broeck, Hetty C and de Jong, Hein C and Salentijn, Elma M J and Dekking, Liesbeth and Bosch, Dirk and Hamer, Rob J and Gilissen, Ludovicus J W J and van der Meer, Ingrid M and Smulders, Marinus J M},
title = {{Presence of celiac disease epitopes in modern and old hexaploid wheat varieties: wheat breeding may have contributed to increased prevalence of celiac disease.}},
journal = {TAG. Theoretical and applied genetics. Theoretische und angewandte Genetik},
year = {2010},
volume = {121},
number = {8},
pages = {1527--1539},
month = nov
}

@article{Hemminki:1995ja,
author = {Hemminki, Karl and Autrup, Herman and Haugen, Aage},
title = {{DNA and protein adducts}},
journal = {Toxicology},
year = {1995},
volume = {101},
number = {1-2},
pages = {41--53},
month = jul
}

@article{Benzer:1967wg,
author = {Benzer, Seymour},
title = {{BEHAVIORAL MUTANTS OF Drosophila ISOLATED BY COUNTERCURRENT DISTRIBUTION}},
journal = {Proceedings of the National Academy of Sciences of the United States of America},
year = {1967},
volume = {58},
number = {3},
pages = {1112},
month = sep
}

@article{Huysentruyt:2010hz,
author = {Huysentruyt, Leanne C and Seyfried, Thomas N},
title = {{Perspectives on the mesenchymal origin of metastatic cancer}},
journal = {Cancer and Metastasis Reviews},
year = {2010},
volume = {29},
number = {4},
pages = {695--707},
month = sep
}

@article{Bjurstam:2003di,
author = {Bjurstam, Nils and Bj{\"o}rneld, Lena and Warwick, Jane and Sala, Evis and Duffy, Stephen W and Nystr{\"o}m, Lennarth and Walker, Neil and Cahlin, Erling and Eriksson, Olof and Hafstr{\"o}m, Lars-Olof and Lingaas, Halvard and Mattsson, Jan and Persson, Stellan and Rudenstam, Carl-Magnus and Salander, H{\aa}kan and S{\"a}ve-S{\"o}derbergh, Johan and Wahlin, Torkel},
title = {{The Gothenburg Breast Screening Trial.}},
journal = {Cancer},
year = {2003},
volume = {97},
number = {10},
pages = {2387--2396},
month = may
}

@article{Neely:2011gu,
author = {Neely, Robert K and Deen, Jochem and Hofkens, Johan},
title = {{Optical mapping of DNA: single-molecule-based methods for mapping genomes.}},
journal = {Biopolymers},
year = {2011},
volume = {95},
number = {5},
pages = {298--311},
month = may
}

@article{Walbot:2009ek,
author = {Walbot, Virginia},
title = {{Are we training pit bulls to review our manuscripts?}},
journal = {Journal of Biology},
year = {2009},
volume = {8},
number = {3},
pages = {24}
}

@article{Upton:2007gf,
author = {Upton, Anna M and McKinney, John D},
title = {{Role of the methylcitrate cycle in propionate metabolism and detoxification in Mycobacterium smegmatis.}},
journal = {Microbiology (Reading, England)},
year = {2007},
volume = {153},
number = {Pt 12},
pages = {3973--3982},
month = dec
}

@article{Iwao:2001vn,
author = {Iwao, K and Watanabe, T and Fujiwara, Y},
title = {{Isolation of a novel human lung-specific gene, LUNX, a potential molecular marker for detection of micrometastasis in non-small-cell lung cancer - Iwao - 2001 - International Journal of Cancer - Wiley Online Library}},
journal = {{\ldots} journal of cancer},
year = {2001}
}

@article{Kopylev:2007gj,
author = {Kopylev, Leonid and Chen, Chao and White, Paul},
title = {{Towards quantitative uncertainty assessment for cancer risks: central estimates and probability distributions of risk in dose-response modeling.}},
journal = {Regulatory toxicology and pharmacology : RTP},
year = {2007},
volume = {49},
number = {3},
pages = {203--207},
month = dec
}

@article{Joensuu:2006hs,
author = {Joensuu, Heikki and Kellokumpu-Lehtinen, Pirkko-Liisa and Bono, Petri and Alanko, Tuomo and Kataja, Vesa and Asola, Raija and Utriainen, Tapio and Kokko, Riitta and Hemminki, Akseli and Tarkkanen, Maija and Turpeenniemi-Hujanen, Taina and Jyrkki{\"o}, Sirkku and Flander, Martti and Helle, Leena and Ingalsuo, Seija and Johansson, Kaisu and J{\"a}{\"a}skel{\"a}inen, Anna-Stina and Pajunen, Marjo and Rauhala, Mervi and Kaleva-Kerola, Jaana and Salminen, Tapio and Leinonen, Mika and Elomaa, Inkeri and Isola, Jorma and FinHer Study Investigators},
title = {{Adjuvant docetaxel or vinorelbine with or without trastuzumab for breast cancer}},
journal = {The New England journal of medicine},
year = {2006},
volume = {354},
number = {8},
pages = {809--820},
month = feb
}

@article{Wilson:2006dq,
author = {Wilson, Michael S and Nie, Weiyan},
title = {{Multiplex Measurement of Seven Tumor Markers Using an Electrochemical Protein Chip}},
journal = {Analytical Chemistry},
year = {2006},
volume = {78},
number = {18},
pages = {6476--6483},
month = sep
}

@article{KEBendall:1996th,
author = {K E Bendall, V A Macaulay J R Baker B C Sykes},
title = {{Heteroplasmic point mutations in the human mtDNA control region.}},
journal = {American Journal of Human Genetics},
year = {1996},
volume = {59},
number = {6},
pages = {1276},
month = dec
}

@article{Fidler:1982de,
author = {Fidler, I and Hart, I},
title = {{Biological diversity in metastatic neoplasms: origins and implications}},
journal = {Science (New York, N.Y.)},
year = {1982},
volume = {217},
number = {4564},
pages = {998--1003},
month = sep
}

@article{Lewis:2008kx,
author = {Lewis, Julian},
title = {{From signals to patterns: space, time, and mathematics in developmental biology.}},
journal = {Science (New York, N.Y.)},
year = {2008},
volume = {322},
number = {5900},
pages = {399--403},
month = oct
}

@article{Thompson:2003ga,
author = {Thompson, Liz A and Kowalik, Janusz and Josowicz, Mira and Janata, Jiri},
title = {{Label-Free DNA Hybridization Probe Based on a Conducting Polymer}},
journal = {Journal of the American Chemical Society},
year = {2003},
volume = {125},
number = {2},
pages = {324--325},
month = jan
}

@article{Pyle:2015em,
author = {Pyle, Angela and Hudson, Gavin and Wilson, Ian J and Coxhead, Jonathan and Smertenko, Tania and Herbert, Mary and Santibanez-Koref, Mauro and Chinnery, Patrick F},
title = {{Extreme-Depth Re-sequencing of Mitochondrial DNA Finds No Evidence of Paternal Transmission in Humans.}},
journal = {PLoS Genetics},
year = {2015},
volume = {11},
number = {5},
pages = {e1005040},
month = may
}

@article{Nicklas:2004wv,
author = {Nicklas, J A and Brooks, E M and Hunter, T C},
title = {{Development of a quantitative PCR (TaqMan) assay for relative mitochondrial DNA copy number and the common mitochondrial DNA deletion in the rat - Nicklas - 2004 - Environmental and Molecular Mutagenesis - Wiley Online Library}},
journal = {Environmental and {\ldots}},
year = {2004}
}

@article{Selye:1998wd,
author = {Selye, H},
title = {{A syndrome produced by diverse nocuous agents. 1936}},
journal = {The Journal of neuropsychiatry and clinical neurosciences},
year = {1998},
volume = {10},
number = {2},
pages = {230--231},
month = jun
}

@article{Hemminki:2002tb,
author = {Hemminki, K},
title = {{Cancer risks in second-generation immigrants to Sweden - Hemminki - 2002 - International Journal of Cancer - Wiley Online Library}},
journal = {International Journal of Cancer},
year = {2002}
}

@article{Hemminki:2004cn,
author = {Hemminki, Kari and Chen, Bowang},
title = {{Familial association of colorectal adenocarcinoma with cancers at other sites}},
year = {2004},
volume = {40},
number = {16},
pages = {2480--2487},
month = nov
}

@article{Herrnstadt:2002ka,
author = {Herrnstadt, Corinna and Preston, Gwen and Andrews, Richard and Chinnery, Patrick and Lightowlers, Robert N and Turnbull, Douglass M and Kubacka, Iwona and Howell, Neil},
title = {{A high frequency of mtDNA polymorphisms in HeLa cell sublines}},
journal = {Mutation Research/Fundamental and Molecular Mechanisms of Mutagenesis},
year = {2002},
volume = {501},
number = {1-2},
pages = {19--28},
month = apr
}

@article{SeymourBenzer:1962tf,
author = {Seymour Benzer, Sewell P. Champe},
title = {{A CHANGE FROM NONSENSE TO SENSE IN THE GENETIC CODE}},
journal = {Proceedings of the National Academy of Sciences of the United States of America},
year = {1962},
volume = {48},
number = {7},
pages = {1114},
month = jul
}

@article{Nikolaev:2012jd,
author = {Nikolaev, Sergey I and Sotiriou, Sotirios K and Pateras, Ioannis S and Santoni, Federico and Sougioultzis, Stavros and Edgren, Henrik and Almusa, Henrikki and Robyr, Daniel and Guipponi, Michel and Saarela, Janna and Gorgoulis, Vassilis G and Antonarakis, Stylianos E and Halazonetis, Thanos D},
title = {{A single-nucleotide substitution mutator phenotype revealed by exome sequencing of human colon adenomas.}},
journal = {Cancer research},
year = {2012},
volume = {72},
number = {23},
pages = {6279--6289},
month = dec
}

@article{Hethcote:2005vw,
author = {Hethcote, H and Levin, S and van den Driessche, P},
title = {{Mathematical Epidemiology}},
year = {2005}
}

@article{Canonico:2010kw,
author = {Canonico, Barbara and Betti, Michele and Luchetti, Francesca and Battistelli, Michela and Falcieri, Elisabetta and Ferri, Paola and Zamai, Loris and Barnett, David and Papa, Stefano},
title = {{Flow cytometric profiles, biomolecular and morphological aspects of transfixed leukocytes and red cells.}},
journal = {Cytometry. Part B, Clinical cytometry},
year = {2010},
volume = {78},
number = {4},
pages = {267--278},
month = jul
}

@article{Kreeger:2010by,
author = {Kreeger, P K and Lauffenburger, D A},
title = {{Cancer systems biology: a network modeling perspective}},
journal = {Carcinogenesis},
year = {2010},
volume = {31},
number = {1},
pages = {2--8},
month = jan
}

@article{Wakamoto:2013hb,
author = {Wakamoto, Y and Dhar, N and Chait, R and Schneider, K and Signorino-Gelo, F and Leibler, S and McKinney, J D},
title = {{Dynamic Persistence of Antibiotic-Stressed Mycobacteria}},
journal = {Science (New York, N.Y.)},
year = {2013},
volume = {339},
number = {6115},
pages = {91--95},
month = jan
}

@article{Hemminki:2007ew,
author = {Hemminki, Kari and F{\"o}rsti, Asta and Ji, Jianguang},
title = {{Incidence and familial risks in pituitary adenoma and associated tumors}},
journal = {Endocrine-related cancer},
year = {2007},
volume = {14},
number = {1},
pages = {103--109},
month = mar
}

@article{Suzuki:2003vl,
author = {Suzuki, Makoto and Toyooka, Shinichi and Miyajima, Kuniharu and Iizasa, Toshihiko and Fujisawa, Takehiko and Bekele, Nebiyou B and Gazdar, Adi F},
title = {{Alterations in the Mitochondrial Displacement Loop in Lung Cancers}},
journal = {Clinical cancer {\ldots}},
year = {2003}
}

@article{Zeviani:2004da,
author = {Zeviani, M},
title = {{Mitochondrial disorders}},
journal = {Brain},
year = {2004},
volume = {127},
number = {10},
pages = {2153--2172},
month = sep
}

@article{Chen:2010gb,
author = {Chen, Hsiuchen and Chan, David C},
title = {{Physiological functions of mitochondrial fusion}},
year = {2010},
volume = {1201},
number = {1},
pages = {21--25}
}

@article{SMChowdhury:1999tw,
author = {S M Chowdhury, V Broomhead G P Spickett R Wilkinson},
title = {{Pitfalls of formalin fixation for determination of antineutrophil cytoplasmic antibodies.}},
journal = {Journal of Clinical Pathology},
year = {1999},
volume = {52},
number = {6},
pages = {475},
month = jun
}

@article{Brash:1991tv,
author = {Brash, D.E. and Rudolph, J.A. and Simon, J.A. and Lin, A. and McKenna, G.J. and Baden, H.P. and Halperin, A.J. and Ponten, J.},
title = {{A role for sunlight in skin cancer: UV-induced p53 mutations in squamous cell carcinoma}},
journal = {Proceedings of the National Academy of Sciences of the United States of America},
year = {1991},
volume = {88},
number = {22},
pages = {10124}
}

@article{Timken:2005up,
author = {Timken, M D and Swango, K L and Orrego, C and Buoncristiani, Martin R},
title = {{A duplex real-time qPCR assay for the quantification of human nuclear and mitochondrial DNA in forensic samples: implications for quantifying DNA in degraded Samples}},
journal = {Journal of Forensic science},
year = {2005}
}

@webpage{Anonymous:7T7DK7A3,
title = {{ScienceDirect.com - The Lancet - Results of the ATAC (Arimidex, Tamoxifen, Alone or in Combination) trial after completion of 5 years' adjuvant treatment for breast cancer}},
url = {http://www.sciencedirect.com/science/article/pii/S0140673604176666}
}

@article{Knudson:1971tx,
author = {Knudson, A G},
title = {{Mutation and cancer: statistical study of retinoblastoma.}},
journal = {Proceedings of the National Academy of Sciences of the United States of America},
year = {1971},
volume = {68},
number = {4},
pages = {820--823},
month = apr
}

@article{Holben:1988un,
author = {Holben, WE and Jansson, JK and Chelm, BK},
title = {{DNA Probe Method for the Detection of Specific Microorganisms in the Soil Bacterial Community}},
journal = {Applied and {\ldots}},
year = {1988}
}

@article{Lemmel:2004ix,
author = {Lemmel, Claudia and Weik, Steffen and Eberle, Ute and Dengjel, J{\"o}rn and Kratt, Thomas and Becker, Horst-Dieter and Rammensee, Hans-Georg and Stevanovi{\'c}, Stefan},
title = {{Differential quantitative analysis of MHC ligands by mass spectrometry using stable isotope labeling}},
journal = {Nature biotechnology},
year = {2004},
volume = {22},
number = {4},
pages = {450--454},
month = mar
}

@article{Nekhaeva:2002eg,
author = {Nekhaeva, E},
title = {{Clonally expanded mtDNA point mutations are abundant in individual cells of human tissues}},
year = {2002},
volume = {99},
number = {8},
pages = {5521--5526},
month = apr
}

@inproceedings{Bookstein:1996hy,
author = {Bookstein, F L},
title = {{Landmark methods for forms without landmarks: localizing group differences in outline shape}},
booktitle = {Proceedings of the Workshop on Mathematical Methods in Biomedical Image Analysis},
year = {1996},
pages = {279--289},
publisher = {IEEE}
}

@article{Benzer:1959vr,
author = {Benzer, Seymour},
title = {{ON THE TOPOLOGY OF THE GENETIC FINE STRUCTURE}},
journal = {Proceedings of the National Academy of Sciences of the United States of America},
year = {1959},
volume = {45},
number = {11},
pages = {1607},
month = nov
}

@article{Ivanov:1997vp,
author = {Ivanov, V K and Tsyb, A F and Gorsky, A I and Maksyutov, M A},
title = {{Leukaemia and thyroid cancer in emergency workers of the Chernobyl accident: - Springer}},
journal = {Radiation and {\ldots}},
year = {1997}
}

@article{Cong:2013fe,
author = {Cong, L and Ran, F A and Cox, D and Lin, S and Barretto, R and Habib, N and Hsu, P D and Wu, X and Jiang, W and Marraffini, L A and Zhang, F},
title = {{Multiplex Genome Engineering Using CRISPR/Cas Systems}},
journal = {Science (New York, N.Y.)},
year = {2013},
volume = {339},
number = {6121},
pages = {819--823},
month = feb
}

@article{Tichopad:2003be,
author = {Tichopad, A},
title = {{Standardized determination of real-time PCR efficiency from a single reaction set-up}},
journal = {Nucleic acids research},
year = {2003},
volume = {31},
number = {20},
pages = {122e--122},
month = oct
}

@article{Bellomo:2007uz,
author = {Bellomo, N},
title = {{Challenging mathematical problems in cancer modelling}},
journal = {Mathematical Models and Methods {\ldots}},
year = {2007}
}

@article{PLANT:1955ws,
author = {PLANT, R K},
title = {{Genital tuberculosis.}},
journal = {Western journal of surgery, obstetrics, and gynecology},
year = {1955},
volume = {63},
number = {2},
pages = {81--87},
month = feb
}

@article{Tischler:2010bi,
author = {Tischler, Anna D and McKinney, John D},
title = {{Contrasting persistence strategies in Salmonella and Mycobacterium.}},
journal = {Current opinion in microbiology},
year = {2010},
volume = {13},
number = {1},
pages = {93--99},
month = feb
}

@book{Anonymous:2015ui,
title = {{Mitochondrial Medicine}},
publisher = {Springer New York},
year = {2015},
address = {New York, NY},
month = jan
}

@article{Goldin:2005hw,
author = {Goldin, Lynn R and Landgren, Ola and McMaster, Mary L and Gridley, Gloria and Hemminki, Kari and Li, Xinjun and Mellemkjaer, Lene and Olsen, J{\o}rgen H and Linet, Martha S},
title = {{Familial aggregation and heterogeneity of non-Hodgkin lymphoma in population-based samples}},
year = {2005},
volume = {14},
number = {10},
pages = {2402--2406},
month = oct
}

@article{Dong:2008ks,
author = {Dong, Xiaochen and Fu, Dongliang and Xu, Yanping and Wei, Jinquan and Shi, Yumeng and Chen, Peng and Li, Lain-Jong},
title = {{Label-Free Electronic Detection of DNA Using Simple Double-Walled Carbon Nanotube Resistors}},
journal = {Journal of Physical Chemistry C},
year = {2008},
volume = {112},
number = {26},
pages = {9891--9895},
month = jul
}

@webpage{Lifestyle:NDa_r6tw,
author = {Lifestyle, The Fraction of Cancer Attributable to and in, Environmental Factors in the UK},
title = {{The Fraction of Cancer Attributable to Lifestyle and Environmental Factors in the UK in 2010}},
url = {http://info.cancerresearchuk.org/groups/cr_common/@nre/@new/@pre/documents/generalcontent/cr_080626.pdf}
}

@article{Gostjeva:2006ty,
author = {Gostjeva, EV and Zukerberg, L and Chung, D and Thilly, WG},
title = {{Bell-shaped nuclei dividing by symmetrical and asymmetrical nuclear fission have qualities of stem cells in human colonic embryogenesis and carcinogenesis}},
year = {2006},
volume = {164},
number = {1},
pages = {16--24}
}

@article{Poullis:2012bf,
author = {Poullis, Michael and McShane, James and Shaw, Mathew and Woolley, Steven and Shackcloth, Michael and Page, Richard and Mediratta, Neeraj},
title = {{Lung cancer staging: a physiological update.}},
journal = {Interactive cardiovascular and thoracic surgery},
year = {2012},
volume = {14},
number = {6},
pages = {743--749},
month = jun
}

@article{Li:2004kb,
author = {Li, Z and Chen, Y and Li, X and Kamins, T I and Nauka, K and Williams, R S},
title = {{Sequence-Specific Label-Free DNA Sensors Based on Silicon Nanowires}},
journal = {Nano Letters},
year = {2004},
volume = {4},
number = {2},
pages = {245--247},
month = feb
}

@article{Dayama:2014da,
author = {Dayama, Gargi and Emery, Sarah B and Kidd, Jeffrey M and Mills, Ryan E},
title = {{The genomic landscape of polymorphic human nuclear mitochondrial insertions.}},
journal = {Nucleic acids research},
year = {2014},
volume = {42},
number = {20},
pages = {12640--12649},
month = nov
}

@article{Fukino:2004ey,
author = {Fukino, K},
title = {{Combined Total Genome Loss of Heterozygosity Scan of Breast Cancer Stroma and Epithelium Reveals Multiplicity of Stromal Targets}},
journal = {Cancer research},
year = {2004},
volume = {64},
number = {20},
pages = {7231--7236},
month = oct
}

@article{Chuong:2009bn,
author = {Chuong, Cheng-Ming and Widelitz, Randall Bruce},
title = {{The River of Stem Cells}},
year = {2009},
volume = {4},
number = {2},
pages = {100--102},
month = feb
}

@article{Mills:2011eg,
author = {Mills, Jason C and Shivdasani, Ramesh A},
title = {{Gastric Epithelial Stem Cells}},
year = {2011},
volume = {140},
number = {2},
pages = {412--424},
month = feb
}

@article{Helgason:2003wq,
author = {Helgason, A and Stef{\'a}nsson, K},
title = {{Erroneous Claims about the Impact of Mitochondrial DNA Sequence Database Errors}},
journal = {American Journal of Human Genetics},
year = {2003}
}

@article{Hemminki:1989hh,
author = {Hemminki, K and Peltonen, K and Vodicka, P},
title = {{Depurination from DNA of 7-methylguanine, 7-(2-aminoethyl)-guanine and ring-opened 7-methylguanines}},
journal = {Chemico-Biological Interactions},
year = {1989},
volume = {70},
number = {3-4},
pages = {289--303},
month = jan
}

@article{Chen:2004ff,
author = {Chen, Yu and Ahsan, Habibul},
title = {{Cancer Burden From Arsenic in Drinking Water in Bangladesh}},
journal = {American Journal of Public Health},
year = {2004},
volume = {94},
number = {5},
pages = {741},
month = may
}

@article{Kerman:2004ux,
author = {Kerman, K and Kobayashi, M},
title = {{Recent trends in electrochemical DNA biosensor technology}},
journal = {Measurement Science and {\ldots}},
year = {2004}
}

@article{Kurimoto:2006dn,
author = {Kurimoto, K},
title = {{An improved single-cell cDNA amplification method for efficient high-density oligonucleotide microarray analysis}},
journal = {Nucleic acids research},
year = {2006},
volume = {34},
number = {5},
pages = {e42--e42},
month = mar
}

@article{Bellomo:2008va,
author = {Bellomo, N},
title = {{ScienceDirect.com - Physics of Life Reviews - From the mathematical kinetic, and stochastic game theory to modelling mutations, onset, progression and immune competition of cancer cells}},
journal = {Physics of Life Reviews},
year = {2008}
}

@article{Feig:1993eh,
author = {Feig, Daniel I and Loeb, Lawrence A},
title = {{Mechanisms of mutation by oxidative DNA damage: Reduced fidelity of mammalian DNA polymerase .beta.}},
journal = {Biochemistry},
year = {1993},
volume = {32},
number = {16},
pages = {4466--4473},
month = apr
}

@article{Cheson:2008bj,
author = {Cheson, Bruce D and Leonard, John P},
title = {{Monoclonal Antibody Therapy for B-Cell Non-Hodgkin's Lymphoma}},
journal = {The New England journal of medicine},
year = {2008},
volume = {359},
number = {6},
pages = {613--626},
month = aug
}

@article{Engholm:2010ir,
author = {Engholm, Gerda and Ferlay, Jacques and Christensen, Niels and Bray, Freddie and Gjerstorff, Marianne L and Klint, Asa and K{\o}tlum, J{\'o}anis E and Olafsd{\'o}ttir, El{\'\i}nborg and Pukkala, Eero and Storm, Hans H},
title = {{NORDCAN--a Nordic tool for cancer information, planning, quality control and research.}},
year = {2010},
volume = {49},
number = {5},
pages = {725--736},
month = jun
}

@article{Plikus:2012bh,
author = {Plikus, Maksim V and Gay, Denise L and Treffeisen, Elsa and Wang, Anne and Supapannachart, Rarinthip June and Cotsarelis, George},
title = {{Epithelial stem cells and implications for wound repair}},
journal = {Seminars in Cell {\&} Developmental Biology},
year = {2012},
month = oct
}

@article{Gahan:2001kc,
author = {Gahan, Michelle E and Miller, Francis and Lewin, Sharon R and Cherry, Catherine L and Hoy, Jennifer F and Mijch, Anne and Rosenfeldt, Franklin and Wesselingh, Steven L},
title = {{Quantification of mitochondrial DNA in peripheral blood mononuclear cells and subcutaneous fat using real-time polymerase chain reaction}},
journal = {Journal of Clinical Virology},
year = {2001},
volume = {22},
number = {3},
pages = {241--247},
month = oct
}

@article{RuizPesini:2007ee,
author = {Ruiz-Pesini, E and Lott, M T and Procaccio, V and Poole, J C and Brandon, M C and Mishmar, D and Yi, C and Kreuziger, J and Baldi, P and Wallace, D C},
title = {{An enhanced MITOMAP with a global mtDNA mutational phylogeny}},
journal = {Nucleic acids research},
year = {2007},
volume = {35},
number = {Database},
pages = {D823--D828},
month = jan
}

@article{Fialkow:1980gx,
author = {Fialkow, Philip J and Reddy, A Lakshma and Bryant, Jean I},
title = {{Clonal origin and trisomy of chromosome 15 in murine B-cell malignancies}},
journal = {International Journal of Cancer},
year = {1980},
volume = {26},
number = {5},
pages = {603--608},
month = nov
}

@article{Kowald:1993ek,
author = {Kowald, A and Kirkwood, T B L},
title = {{Mitochondrial mutations, cellular instability and ageing: modelling the population dynamics of mitochondriaA. KowaldandT.B.L.Kirkwood}},
journal = {Mutation Research/DNAging},
year = {1993},
volume = {295},
number = {3},
pages = {93--103},
month = aug
}

@article{Fialkow:1981vj,
author = {Fialkow, P J and Singer, J W and Adamson, J W and Vaidya, K and Dow, L W and Ochs, J and Moohr, J W},
title = {{Acute nonlymphocytic leukemia: heterogeneity of stem cell origin}},
year = {1981},
volume = {57},
number = {6},
pages = {1068--1073},
month = jun
}

@article{Laachi:2007bn,
author = {Laachi, Nabil and Dorfman, Kevin D},
title = {{Theory of band broadening during cycling temperature capillary electrophoresis.}},
journal = {Electrophoresis},
year = {2007},
volume = {28},
number = {4},
pages = {665--673},
month = feb
}

@article{Arwert:2012gc,
author = {Arwert, Esther N and Hoste, Esther and Watt, Fiona M},
title = {{Epithelial stem cells, wound healing and cancer.}},
journal = {Nature Reviews Cancer},
year = {2012},
volume = {12},
number = {3},
pages = {170--180},
month = mar
}

@article{Stewart:2008iq,
author = {Stewart, R and Wee, A and Grayden, D B},
title = {{Capillary electrophoresis (CE) peak detection using a wavelet transform technique}},
journal = {Smart Materials {\ldots}},
year = {2008}
}

@article{Haurum:1999un,
author = {Haurum, J S and H{\o}ier, I B and Arsequell, G and Neisig, A and Valencia, G and Zeuthen, J and Neefjes, J and Elliott, T},
title = {{Presentation of cytosolic glycosylated peptides by human class I major histocompatibility complex molecules in vivo.}},
journal = {The Journal of experimental medicine},
year = {1999},
volume = {190},
number = {1},
pages = {145--150},
month = jul
}

@article{vanRavesteyn:2011hd,
author = {van Ravesteyn, Nicolien T and Schechter, Clyde B and Near, Aimee M and Heijnsdijk, Eveline A M and Stoto, Michael A and Draisma, Gerrit and de Koning, Harry J and Mandelblatt, Jeanne S},
title = {{Race-specific impact of natural history, mammography screening, and adjuvant treatment on breast cancer mortality rates in the United States.}},
year = {2011},
volume = {20},
number = {1},
pages = {112--122},
month = jan
}

@article{Mintz:1965da,
author = {Mintz, B},
title = {{Genetic Mosaicism in Adult Mice of Quadriparental Lineage}},
journal = {Science (New York, N.Y.)},
year = {1965},
volume = {148},
number = {3674},
pages = {1232--1233},
month = may
}

@article{Vogt:1925vq,
author = {Vogt, W},
title = {{Gestaltungsanalyse am Amphibienkeim mit {\"o}rtlicher Vitalf{\"a}rbung. Vorwort {\"u}ber Wege und Ziele - Springer}},
journal = {Development Genes and Evolution},
year = {1925}
}

@article{Shkolnikov:1999uea,
author = {Shkolnikov, V M and McKee, M and Vallin, J and Aksel, E and Leon, D and Chenet, L and Mesl{\'e}, F},
title = {{Cancer mortality in Russia and Ukraine: validity, competing risks and cohort effects.}},
journal = {International journal of epidemiology},
year = {1999},
volume = {28},
number = {1},
pages = {19--29},
month = feb
}

@article{Khodor:1999ul,
author = {Khodor, J. and Gifford, D.K.},
title = {{The efficiency of sequence-specific separation of DNA mixtures for biological computing}},
journal = {DNA Based Computers III},
year = {1999},
volume = {48},
pages = {39--46}
}

@article{Romagnani:2015jv,
author = {Romagnani, Paola and Rinkevich, Yuval and Dekel, Benjamin},
title = {{The use of lineage tracing to study kidney injury and regeneration}},
journal = {Nature Reviews Nephrology},
year = {2015},
volume = {11},
number = {7},
pages = {420--431},
month = jul
}

@article{Yang:2008gb,
author = {Yang, K G Auw and Raijmakers, N J H and van Arkel, E R A and Caron, J J and Rijk, P C and Willems, W J and Zijl, J A C and Verbout, A J and Dhert, W J A and Saris, D B F},
title = {{Autologous interleukin-1 receptor antagonist improves function and symptoms in osteoarthritis when compared to placebo in a prospective randomized controlled trial.}},
journal = {Osteoarthritis and cartilage / OARS, Osteoarthritis Research Society},
year = {2008},
volume = {16},
number = {4},
pages = {498--505},
month = apr
}

@webpage{Anonymous:5hPqO8JQ,
title = {{Somatic-mutations-of-the-mitochondrial-genome-in-101648}},
url = {http://www.nature.com/scitable/content/Somatic-mutations-of-the-mitochondrial-genome-in-101648}
}

@article{Arcand:2012tx,
author = {Arcand, J L and Berkes, E and Panizza, U},
title = {{Too much finance}},
year = {2012}
}

@article{MRichards:1996vc,
author = {M Richards, H C{\^o}rte-Real P Forster V Macaulay H Wilkinson-Herbots A Demaine S Papiha R Hedges H J Bandelt B Sykes},
title = {{Paleolithic and neolithic lineages in the European mitochondrial gene pool.}},
journal = {American Journal of Human Genetics},
year = {1996},
volume = {59},
number = {1},
pages = {185},
month = jul
}

@article{Rejniak:2010ik,
author = {Rejniak, K A and McCawley, L J},
title = {{Current trends in mathematical modeling of tumor-microenvironment interactions: a survey of tools and applications}},
journal = {Experimental Biology and Medicine},
year = {2010},
volume = {235},
number = {4},
pages = {411--423},
month = apr
}

@article{and:2008tm,
author = {and, Segyeong Joo and Brown, Richard B},
title = {{Chemical Sensors with Integrated Electronics}},
year = {2008}
}

@article{Joyce:th,
author = {Joyce, P},
title = {{Mathematical Population Genetics}},
journal = {webpages.uidaho.edu
}
}

@article{Anonymous:1976hx,
title = {{Cell Marker Studies of Human Tumorigenesis}},
year = {1976},
volume = {28},
number = {1},
pages = {17--33},
month = jan
}

@article{Mohseny:2011dm,
author = {Mohseny, Alexander B and Hogendoorn, Pancras C W},
title = {{Concise review: mesenchymal tumors: when stem cells go mad.}},
journal = {Stem cells (Dayton, Ohio)},
year = {2011},
volume = {29},
number = {3},
pages = {397--403},
month = mar
}

@article{Tseng:1982ki,
author = {Tseng, Scheffer C G and Jarvinen, Mikko J and Nelson, William G and Huang, Jing-Wei and Woodcock-Mitchell, Janet and Sun, Tung-Tien},
title = {{Correlation of specific keratins with different types of epithelial differentiation: Monoclonal antibody studies}},
journal = {Cell},
year = {1982},
volume = {30},
number = {2},
pages = {361--372},
month = sep
}

@article{Fialkow:1981wx,
author = {Fialkow, P J and Martin, P J and Najfeld, V and Penfold, G K and Jacobson, R J and Hansen, J A},
title = {{Evidence for a multistep pathogenesis of chronic myelogenous leukemia}},
year = {1981},
volume = {58},
number = {1},
pages = {158--163},
month = jul
}

@article{Bermejo:2007ew,
author = {Bermejo, Justo Lorenzo and Sundquist, Jan and Hemminki, Kari},
title = {{Re: Prostate cancer in fathers with fewer male offspring: the Jerusalem Perinatal Study cohort}},
journal = {Journal of the National Cancer Institute},
year = {2007},
volume = {99},
number = {11},
pages = {901--2; author reply 903--4},
month = jun
}

@article{Knudson:2001ik,
author = {Knudson, Alfred G},
title = {{Two genetic hits (more or less) to cancer}},
journal = {Nature Reviews Cancer},
year = {2001},
volume = {1},
number = {2},
pages = {157--162},
month = nov
}

@article{Peirce:2008cz,
author = {Peirce, Shayn M},
title = {{Computational and mathematical modeling of angiogenesis.}},
journal = {Microcirculation (New York, N.Y. : 1994)},
year = {2008},
volume = {15},
number = {8},
pages = {739--751},
month = nov
}

@article{Georgantas:2004it,
author = {Georgantas, R W},
title = {{Microarray and Serial Analysis of Gene Expression Analyses Identify Known and Novel Transcripts Overexpressed in Hematopoietic Stem Cells}},
journal = {Cancer research},
year = {2004},
volume = {64},
number = {13},
pages = {4434--4441},
month = jul
}

@article{Walther:2016fya,
author = {Walther, Viola and Alison, Malcolm R},
title = {{Cell lineage tracing in human epithelial tissues using mitochondrial DNA mutations as clonal markers.}},
journal = {Wiley interdisciplinary reviews. Developmental biology},
year = {2016},
volume = {5},
number = {1},
pages = {103--117},
month = jan
}

@article{Takeshima:2001ev,
author = {Takeshima, Y and Amatya, V J and Daimaru, Y and Nakayori, F and Nakano, T and Inai, K},
title = {{Heterogeneous genetic alterations in ovarian mucinous tumors: application and usefulness of laser capture microdissection.}},
journal = {Human pathology},
year = {2001},
volume = {32},
number = {11},
pages = {1203--1208},
month = nov
}

@article{Williams:2013co,
author = {Williams, Si{\^o}n L and Mash, Deborah C and Z{\"u}chner, Stephan and Moraes, Carlos T},
title = {{Somatic mtDNA mutation spectra in the aging human putamen.}},
journal = {PLoS Genetics},
year = {2013},
volume = {9},
number = {12},
pages = {e1003990}
}

@article{Anonymous:2016ica,
title = {{Scanning the mitochondrial genome for mutations by cycling temperature capillary electrophoresis}},
year = {2016},
month = oct
}

@article{LorenzoBermejo:2005hh,
author = {Lorenzo Bermejo, J and Hemminki, Kari},
title = {{Familial risk of cancer shortly after diagnosis of the first familial tumor}},
journal = {Journal of the National Cancer Institute},
year = {2005},
volume = {97},
number = {21},
pages = {1575--1579},
month = nov
}

@article{Sudo:2008dy,
author = {Sudo, Hiroko and Li-Sucholeiki, Xiao-Cheng and Marcelino, Luisa A and Gruhl, Amanda N and Herrero-Jimenez, Pablo and Zarbl, Helmut and Willey, James C and Furth, Emma E and Morgenthaler, Stephan and Coller, Hilary A and Ekstrom, Per O and Kurzweil, Ray and Gostjeva, Elena V and Thilly, William G},
title = {{Fetal-juvenile origins of point mutations in the adult human tracheal-bronchial epithelium: absence of detectable effects of age, gender or smoking status.}},
year = {2008},
volume = {646},
number = {1-2},
pages = {25--40},
month = nov
}

@webpage{Anonymous:R--I-GDW,
title = {{Determination of the historical changes in primary and secondary risk factors for cancer using US public health records | Mendeley}},
url = {http://www.mendeley.com/share/viewDocument/desktopClient/6243093_1313696232_6f88c949-a623-40e8-9650-df57fa8d61ee/1314905905/51e2bc85642bfd8b3e2c9be0272717218cdd1eae/}
}

@article{Thilly:1974un,
author = {Thilly, WG and Arkin, DI},
title = {{Preservation of RNA and DNA in samples from HeL... [Anal Biochem. 1974] - PubMed - NCBI}},
journal = {Analytical biochemistry},
year = {1974}
}

@article{Conklin:1905vh,
author = {Conklin, E G},
title = {{Organ-forming substances in the eggs of ascidians}},
journal = {The Biological Bulletin},
year = {1905}
}

@article{Komarova:2006ff,
author = {Komarova, Natalia},
title = {{Stochastic modeling of drug resistance in cancer.}},
journal = {Journal of Theoretical Biology},
year = {2006},
volume = {239},
number = {3},
pages = {351--366},
month = apr
}

@article{Kohandel:2007ic,
author = {Kohandel, M and Kardar, M and Milosevic, M and Sivaloganathan, S},
title = {{Dynamics of tumor growth and combination of anti-angiogenic and cytotoxic therapies.}},
journal = {Physics in medicine and biology},
year = {2007},
volume = {52},
number = {13},
pages = {3665--3677},
month = jul
}

@article{Hendy:2009ka,
author = {Hendy, M D and Woodhams, M D and Dodd, A},
title = {{Modelling mitochondrial site polymorphisms to infer the number of segregating units and mutation rate}},
journal = {Biology Letters},
year = {2009},
volume = {5},
number = {3},
pages = {397--400},
month = may
}

@article{Wang:2001dt,
author = {Wang, Joseph and Kawde, Abdel-Nasser and Erdem, Arzum and Salazar, Marcos},
title = {{Magnetic bead-based label-free electrochemical detection of DNA hybridization}},
journal = {The Analyst},
year = {2001},
volume = {126},
number = {11},
pages = {2020--2024},
month = oct
}

@article{Bearer:2009bf,
author = {Bearer, Elaine L and Lowengrub, John S and Frieboes, Hermann B and Chuang, Yao-Li and Jin, Fang and Wise, Steven M and Ferrari, Mauro and Agus, David B and Cristini, Vittorio},
title = {{Multiparameter computational modeling of tumor invasion.}},
journal = {Cancer research},
year = {2009},
volume = {69},
number = {10},
pages = {4493--4501},
month = may
}

@article{Kretzschmar:2012js,
author = {Kretzschmar, Kai and Watt, Fiona M},
title = {{Lineage Tracing}},
journal = {Cell},
year = {2012},
volume = {148},
number = {1-2},
pages = {33--45},
month = jan
}

@article{Khrapko:1997we,
author = {Khrapko, K and Coller, H and Andr{\'e}, P and Li, XC and Foret, F and Belenky, A and Karger, BL and Thilly, WG},
title = {{Mutational spectrometry without phenotypic selection: Human mitochondrial DNA}},
journal = {Nucleic acids research},
year = {1997},
volume = {25},
number = {4},
pages = {685--693}
}

@article{Ye:2014in,
author = {Ye, Fei and Samuels, David C and Clark, Travis and Guo, Yan},
title = {{High-throughput sequencing in mitochondrial DNA research.}},
journal = {Mitochondrion},
year = {2014},
volume = {17},
pages = {157--163},
month = jul
}

@article{Arcand:2011tt,
author = {Arcand, Jean-Louis and Fafchamps, Marcel},
title = {{Matching in Rural Producer Organizations}},
year = {2011},
month = feb
}

@article{Ng:2004ee,
author = {Ng, Daniel P K and Koh, David and Choo, Serena G L and Ng, Vivian and Fu, Qiuyun},
title = {{Effect of storage conditions on the extraction of PCR-quality genomic DNA from saliva}},
journal = {Clinica Chimica Acta},
year = {2004},
volume = {343},
number = {1-2},
pages = {191--194},
month = may
}

@article{LiSucholeiki:2005gua,
author = {Li-Sucholeiki, Xiao-Cheng and Tomita-Mitchell, Aoy and Arnold, Kevin and Glassner, Brian J and Thompson, Terri and Murthy, Jaitra V and Berk, Lori and Lange, Craig and Leong-Morgenthaler, Phaik-Mooi and MacDougall, Damien and Munro, John and Cannon, Donald and Mistry, Trupti and Miller, Art and Deka, Chiranjit and Karger, Barry and Gillespie, Kathleen M and Ekstrom, Per O and Todd, John A and Thilly, William G},
title = {{Detection and frequency estimation of rare variants in pools of genomic DNA from large populations using mutational spectrometry}},
journal = {Mutation Research/Fundamental and Molecular Mechanisms of Mutagenesis},
year = {2005},
volume = {570},
number = {2},
pages = {267--280},
month = mar
}

@article{Shiigi:2005fm,
author = {Shiigi, Hiroshi and Tokonami, Shiho and Yakabe, Hidetaka and Nagaoka, Tsutomu},
title = {{Label-Free Electronic Detection of DNA-Hybridization on Nanogapped Gold Particle Film}},
journal = {Journal of the American Chemical Society},
year = {2005},
volume = {127},
number = {10},
pages = {3280--3281},
month = mar
}

@article{Shin:2004ev,
author = {Shin, M G},
title = {{Mitochondrial DNA sequence heterogeneity in circulating normal human CD34 cells and granulocytes}},
year = {2004},
volume = {103},
number = {12},
pages = {4466--4477},
month = feb
}

@article{Hemminki:2004bt,
author = {Hemminki, Kari and Rawal, Rajesh and Bermejo, Justo Lorenzo},
title = {{Mammographic screening is dramatically changing age-incidence data for breast cancer}},
year = {2004},
volume = {22},
number = {22},
pages = {4652--4653},
month = nov
}

@article{AbuAmero:2004ba,
author = {Abu-Amero, Khaled K and Alzahrani, Ali S and Zou, Minjing and Shi, Yufei},
title = {{High frequency of somatic mitochondrial DNA mutations in human thyroid carcinomas and complex I respiratory defect in thyroid cancer cell lines}},
journal = {Oncogene},
year = {2004},
volume = {24},
number = {8},
pages = {1455--1460},
month = dec
}

@article{Kwak:2007vl,
author = {Kwak, Eunice L and Chung, Daniel C},
title = {{Hereditary colorectal cancer syndromes: an overview.}},
journal = {Clinical Colorectal Cancer},
year = {2007},
volume = {6},
number = {5},
pages = {340--344},
month = jan
}

@article{Wong:2004ko,
author = {Wong, Lee-Jun C and Chen, Tian-Jian and Tan, Duan-Jun},
title = {{Detection of mitochondrial DNA mutations using temporal temperature gradient gel electrophoresis.}},
journal = {Electrophoresis},
year = {2004},
volume = {25},
number = {15},
pages = {2602--2610},
month = aug
}

@article{Stein:2008dm,
author = {Stein, Wilfred D and Figg, William Doug and Dahut, William and Stein, Aryeh D and Hoshen, Moshe B and Price, Doug and Bates, Susan E and Fojo, Tito},
title = {{Tumor growth rates derived from data for patients in a clinical trial correlate strongly with patient survival: a novel strategy for evaluation of clinical trial data.}},
journal = {The oncologist},
year = {2008},
volume = {13},
number = {10},
pages = {1046--1054},
month = oct
}

@article{Kuhn:2012jr,
author = {Kuhn, Elisabetta and Teller, Linda and Piana, Simonetta and Rosai, Juan and Merino, Maria J},
title = {{Different clonal origin of bilateral papillary thyroid carcinoma, with a review of the literature.}},
journal = {Endocrine pathology},
year = {2012},
volume = {23},
number = {2},
pages = {101--107},
month = jun
}

@article{Benzer:1959vra,
author = {Benzer, Seymour},
title = {{ON THE TOPOLOGY OF THE GENETIC FINE STRUCTURE}},
journal = {Proceedings of the National Academy of Sciences of the United States of America},
year = {1959},
volume = {45},
number = {11},
pages = {1607},
month = nov
}

@article{Polyak:2009kf,
author = {Polyak, Kornelia and Haviv, Izhak and Campbell, Ian G},
title = {{Co-evolution of tumor cells and their microenvironment}},
journal = {Trends in Genetics},
year = {2009},
volume = {25},
number = {1},
pages = {30--38},
month = jan
}

@article{Skopek:1978tw,
author = {Skopek, T R and Liber, H L and Krolewski, J J and Thilly, W G},
title = {{Quantitative forward mutation assay in Salmonella typhimurium using 8-azaguanine resistance as a genetic marker}},
journal = {Proceedings of the {\ldots}},
year = {1978}
}

@article{Rabkin:1997dm,
author = {Rabkin, Charles S and Janz, Siegfried and Lash, Alex and Coleman, Allen E and Musaba, Elizabeth and Liotta, Lance and Biggar, Robert J and Zhuang, Zhengping},
title = {{Monoclonal Origin of Multicentric Kaposi's Sarcoma Lesions}},
journal = {The New England journal of medicine},
year = {1997},
volume = {336},
number = {14},
pages = {988--993},
month = apr
}

@article{Lee:2004bj,
author = {Lee, H},
title = {{Somatic mutations in the D-loop and decrease in the copy number of mitochondrial DNA in human hepatocellular carcinoma}},
journal = {Mutation Research/Fundamental and Molecular Mechanisms of Mutagenesis},
year = {2004},
volume = {547},
number = {1-2},
pages = {71--78},
month = mar
}

@article{Saetzler:2011by,
author = {Saetzler, K and Sonnenschein, C and Soto, A M},
title = {{Systems biology beyond networks: generating order from disorder through self-organization.}},
journal = {Seminars in cancer biology},
year = {2011},
volume = {21},
number = {3},
pages = {165--174},
month = jun
}

@article{Park:2011gm,
author = {Park, Chan Bae and Larsson, Nils-G{\"o}ran},
title = {{Mitochondrial DNA mutations in disease and aging.}},
journal = {The Journal of Cell Biology},
year = {2011},
volume = {193},
number = {5},
pages = {809--818},
month = may
}

@booklet{Hoffman:1915tp,
title = {{The mortality from cancer throughout the world}},
author = {Hoffman, Frederick Ludwig},
year = {1915}
}

@webpage{Anonymous:maLRZElh,
title = {{ScienceDirect.com - The Lancet - Undeclared motives in withdrawing a publication}},
url = {http://linkinghub.elsevier.com/retrieve/pii/S0140-6736(07)60772-7}
}

@article{WADDINGTON:1934vl,
author = {WADDINGTON, C H},
title = {{Experiments on Embryonic Induction}},
journal = {Journal of Experimental Biology},
year = {1934}
}

@article{Chien:2005gt,
author = {Chien, Kenneth R and Karsenty, Gerard},
title = {{Longevity and Lineages: Toward the Integrative Biology of Degenerative Diseases in Heart, Muscle, and Bone}},
journal = {Cell},
year = {2005},
volume = {120},
number = {4},
pages = {533--544},
month = feb
}

@article{Colmegna:2011ww,
author = {Colmegna, I},
title = {{Haematopoietic stem and progenitor cells in rheumatoid arthritis}},
journal = {Rheumatology},
year = {2011}
}

@article{Navin:2011gp,
author = {Navin, Nicholas and Kendall, Jude and Troge, Jennifer and Andrews, Peter and Rodgers, Linda and McIndoo, Jeanne and Cook, Kerry and Stepansky, Asya and Levy, Dan and Esposito, Diane and Muthuswamy, Lakshmi and Krasnitz, Alex and McCombie, W Richard and Hicks, James and Wigler, Michael},
title = {{Tumour evolution inferred by single-cell sequencing}},
journal = {Nature},
year = {2011},
volume = {472},
number = {7341},
pages = {90--94},
month = mar
}

@article{Mardis:2008uh,
author = {Mardis, Elaine R},
title = {{Next-generation DNA sequencing methods.}},
journal = {Annual Review of Genomics and Human Genetics},
year = {2008},
volume = {9},
number = {1},
pages = {387--402}
}

@article{Reche:2007wf,
author = {Reche, PA},
title = {{Abstract - SpringerLink}},
journal = {METHODS IN MOLECULAR BIOLOGY- {\ldots}},
year = {2007}
}

@article{Thilly:1997ty,
author = {Thilly, W G and Coller, H A},
title = {{DSpace@MIT : Mitochondrial mutational spectra in human bronchial ephithelial cells of smokers and nonsmokers}},
year = {1997}
}

@article{Fearnhead:2002wh,
author = {Fearnhead, NS and Wilding, JL},
title = {{Genetics of colorectal cancer: hereditary aspects and overview of colorectal tumorigenesis}},
journal = {British medical bulletin},
year = {2002}
}

@article{Fontaine:1972gs,
author = {Fontaine, Julia C and Swartz, Frank J},
title = {{Fluctuations of Feulgen- and diphenylamine-DNA in peripheral leukocytes,}},
journal = {Journal of Cellular Physiology},
year = {1972},
volume = {80},
number = {2},
pages = {281--290},
month = oct
}

@article{dePillis:2005ul,
author = {de Pillis, Lisette G and Radunskaya, Ami E and Wiseman, Charles L},
title = {{A Validated Mathematical Model of Cell-Mediated Immune Response to Tumor Growth}},
year = {2005}
}

@article{MartinRichards:2000vt,
author = {Martin Richards, Vincent Macaulay Eileen Hickey Emilce Vega Bryan Sykes Valentina Guida Chiara Rengo Daniele Sellitto Fulvio Cruciani Toomas Kivisild Richard Villems Mark Thomas Serge Rychkov Oksana Rychkov Yuri Rychkov Mukaddes G{\"o}lge Dimitar Dimitrov Emmeline Hill Dan Bradley Valentino Romano Francesco Cal{\`\i} Giuseppe Vona Andrew Demaine Surinder Papiha Costas Triantaphyllidis Gheorghe Stefanescu Ji{\v{r}}i Hatina Michele Belledi Anna Di Rienzo Ariella Oppenheim S{\o}ren N{\o}rby Nadia Al-Zaheri Silvana Santachiara-Benerecetti Rosaria Scozzari Antonio Torroni Hans-J{\"u}rgen Bandelt},
title = {{Tracing European Founder Lineages in the Near Eastern mtDNA Pool}},
journal = {American Journal of Human Genetics},
year = {2000},
volume = {67},
number = {5},
pages = {1251},
month = nov
}

@article{Hinselwood:2005cc,
author = {Hinselwood, David C and Warren, David J and Ekstrom, Per O},
title = {{High-throughput gender determination using automated denaturant gel capillary electrophoresis}},
journal = {Electrophoresis},
year = {2005},
volume = {26},
number = {13},
pages = {2562--2566},
month = jul
}

@article{SeymourBenzer:1958vv,
author = {Seymour Benzer, Ernst Freese},
title = {{INDUCTION OF SPECIFIC MUTATIONS WITH 5-BROMOURACIL}},
journal = {Proceedings of the National Academy of Sciences of the United States of America},
year = {1958},
volume = {44},
number = {2},
pages = {112},
month = feb
}

@article{Grompe:2012fl,
author = {Grompe, Markus},
title = {{Tissue stem cells: new tools and functional diversity.}},
year = {2012},
volume = {10},
number = {6},
pages = {685--689},
month = jun
}

@article{Kohler:2011th,
author = {Kohler, BA and Ward, E and McCarthy, BJ},
title = {{Annual report to the nation on the status of cancer, 1975{\textendash}2007, featuring tumors of the brain and other nervous system}},
journal = {{\ldots} National Cancer {\ldots}},
year = {2011}
}

@article{Nguyen:2011ve,
author = {Nguyen, XD and Dengler, T},
title = {{{\ldots} for High-Throughput Screening of Granulocyte-Specific Antibodies using the Automated Flow Cytometric Granulocyte Immunofluorescence Test (Flow-GIFT).}},
journal = {{\ldots}},
year = {2011}
}

@article{Wang:2003hx,
author = {Wang, Joseph and Kawde, Abdel-Nasser and Musameh, Mustafa},
title = {{Carbon-nanotube-modified glassy carbon electrodes for amplified label-free electrochemical detection of DNA hybridization}},
journal = {The Analyst},
year = {2003},
volume = {128},
number = {7},
pages = {912}
}

@article{Bianchi:2001ke,
author = {Bianchi, N{\'e}stor O and Bianchi, Martha S and Richard, Silvina M},
title = {{Mitochondrial genome instability in human cancers}},
journal = {Mutation Research/Reviews in Mutation Research},
year = {2001},
volume = {488},
number = {1},
pages = {9--23},
month = mar
}

@article{Ji:2006fg,
author = {Ji, Jianguang and Hemminki, Kari},
title = {{Familial risk for histology-specific bone cancers: an updated study in Sweden}},
year = {2006},
volume = {42},
number = {14},
pages = {2343--2349},
month = sep
}

@article{Melova:1999ew,
author = {Melova, Simon and Schneider, Julie A and Coskun, Pinar E and Bennett, David A and Wallace, Douglas C},
title = {{Mitochondrial DNA rearrangements in aging human brain and in situ PCR of mtDNA}},
journal = {Neurobiology of aging},
year = {1999},
volume = {20},
number = {5},
pages = {565--571},
month = sep
}

@book{Anonymous:2002ws,
title = {{{\ldots} IN MOLECULAR BIOLOGY {\ldots}}},
publisher = {Humana Press},
year = {2002},
address = {New Jersey},
month = apr
}

@article{Thomas:1987um,
author = {Thomas, D B and Karagas, M R},
title = {{Cancer in first and second generation Americans.}},
journal = {Cancer research},
year = {1987},
volume = {47},
number = {21},
pages = {5771--5776},
month = nov
}

@article{SELuria:1943tx,
author = {S E Luria, M. Delbr{\"u}ck},
title = {{Mutations of Bacteria from Virus Sensitivity to Virus Resistance }},
journal = {Genetics},
year = {1943},
volume = {28},
number = {6},
pages = {491},
month = nov
}

@article{Shimizu:1993hp,
author = {Shimizu, Eiji and Shinohara, Tsutomu and Mori, Naoki and Yokota, Jun and Tani, Kenji and Izumi, Keisuke and Obashi, Akio and Ogura, Takeshi},
title = {{Loss of heterozygosity on chromosome arm 17p in small cell lung carcinomas, but not in neurofibromas, in a patient with von recklinghausen neurofibromatosis}},
journal = {Cancer},
year = {1993},
volume = {71},
number = {3},
pages = {725--728}
}

@article{Arcand:2008vq,
author = {Arcand, J L},
title = {{Does Community Driven Development Work? Evidence from Senegal by Jean-Louis Arcand :: SSRN}},
journal = {Evidence from Senegal (September 8},
year = {2008}
}

@article{Fellous:2009cg,
author = {Fellous, Tariq G and McDonald, Stuart A C and Burkert, Julia and Humphries, Adam and Islam, Shahriar and De-Alwis, Nemantha M W and Gutierrez-Gonzalez, Lydia and Tadrous, Paul J and Elia, George and Kocher, Hemant M and Bhattacharya, Satyajit and Mears, Lisa and El-Bahrawy, Mona and Turnbull, Douglas M and Taylor, Robert W and Greaves, Laura C and Chinnery, Patrick F and Day, Christopher P and Wright, Nicholas A and Alison, Malcolm R},
title = {{A methodological approach to tracing cell lineage in human epithelial tissues.}},
journal = {Stem cells (Dayton, Ohio)},
year = {2009},
volume = {27},
number = {6},
pages = {1410--1420},
month = jun
}

@article{Elson:2012fq,
author = {Elson, Joanna L and Sweeney, Mary G and Procaccio, Vincent and Yarham, John W and Salas, Antonio and Kong, Qing-Peng and van der Westhuizen, Francois H and Pitceathly, Robert D S and Thorburn, David R and Lott, Marie T and Wallace, Douglas C and Taylor, Robert W and McFarland, Robert},
title = {{Toward a mtDNA locus-specific mutation database using the LOVD platform}},
journal = {Human mutation},
year = {2012},
volume = {33},
number = {9},
pages = {1352--1358},
month = jul
}

@article{Michor:2005tf,
author = {Michor, F and Iwasa, Y and Lengauer, C},
title = {{ScienceDirect.com - Seminars in Cancer Biology - Dynamics of colorectal cancer}},
journal = {Seminars in cancer biology},
year = {2005}
}

@article{Johnston:2007eq,
author = {Johnston, M D and Edwards, C M and Bodmer, W F and Maini, P K and Chapman, S J},
title = {{Mathematical modeling of cell population dynamics in the colonic crypt and in colorectal cancer}},
journal = {Proceedings of the National Academy of Sciences of the United States of America},
year = {2007},
volume = {104},
number = {10},
pages = {4008--4013},
month = mar
}

@article{Larman:2012fk,
author = {Larman, Tatianna C and DePalma, Steven R and Hadjipanayis, Angela G and {Cancer Genome Atlas Research Network} and Protopopov, Alexei and Zhang, Jianhua and Gabriel, Stacey B and Chin, Lynda and Seidman, Christine E and Kucherlapati, Raju and Seidman, J G},
title = {{Spectrum of somatic mitochondrial mutations in five cancers.}},
year = {2012},
volume = {109},
number = {35},
pages = {14087--14091},
month = aug
}

@article{Bergwerff:2012up,
author = {Buurmans, Inge L C and Ruiz Mart{\'\i}nez, Javier and van Leeuwen, Sanne L and van der Beek, David and Bergwerff, Jaap A and Knowles, William V and Vogt, Eelco T C and Weckhuysen, Bert M},
title = {{Staining of Fluid-Catalytic-Cracking Catalysts: Localising Br{\o}nsted Acidity within a Single Catalyst Particle}},
journal = {Chemistry - A European Journal},
year = {2012},
volume = {18},
number = {4},
pages = {1094--1101},
month = jan
}

@article{Guo:2013fr,
author = {Guo, Yan and Li, Jiang and Li, Chung-I and Shyr, Yu and Samuels, David C},
title = {{MitoSeek: extracting mitochondria information and performing high-throughput mitochondria sequencing analysis.}},
journal = {Bioinformatics (Oxford, England)},
year = {2013},
volume = {29},
number = {9},
pages = {1210--1211},
month = may
}

@article{Ramos:2009vs,
author = {Ramos, A. and Santos, C. and Alvarez, L. and Nogu{\'e}s, R. and Aluja, M.P.},
title = {{Human mitochondrial DNA complete amplification and sequencing: A new validated primer set that prevents nuclear DNA sequences of mitochondrial origin co-amplification}},
journal = {Electrophoresis},
year = {2009},
volume = {30},
number = {9},
pages = {1587--1593}
}

@article{Metzger:2001iy,
author = {Metzger, D and Chambon, P},
title = {{Site- and time-specific gene targeting in the mouse.}},
journal = {Methods (San Diego, Calif.)},
year = {2001},
volume = {24},
number = {1},
pages = {71--80},
month = may
}

@article{LJBurgart:1995uu,
author = {L J Burgart, J Zheng Q Shu J G Strickler D Shibata},
title = {{Somatic mitochondrial mutation in gastric cancer.}},
journal = {The American Journal of Pathology},
year = {1995},
volume = {147},
number = {4},
pages = {1105},
month = oct
}

@article{Taylor:2005es,
author = {Taylor, Robert W and Turnbull, Doug M},
title = {{Mitochondrial DNA mutations in human disease}},
journal = {Nature Reviews Genetics},
year = {2005},
volume = {6},
number = {5},
pages = {389--402},
month = may
}

@article{Yin:2010hn,
author = {Yin, Pen-Hui and Wu, Cheng-Chung and Lin, Jin-Ching and Chi, Chin-Wen and Wei, Yau-Huei and Lee, Hsin-Chen},
title = {{Somatic mutations of mitochondrial genome in hepatocellular carcinoma.}},
journal = {Mitochondrion},
year = {2010},
volume = {10},
number = {2},
pages = {174--182},
month = mar
}

@article{vonWurmbSchwark:2002co,
author = {von Wurmb-Schwark, N and Higuchi, R and Fenech, A P and Elfstroem, C and Meissner, C and Oehmichen, M and Cortopassi, G A},
title = {{Quantification of human mitochondrial DNA in a real time PCR}},
journal = {Forensic science international},
year = {2002},
volume = {126},
number = {1},
pages = {34--39},
month = mar
}

@article{Durrett:2013tj,
author = {Durrett, Rick},
title = {{Cancer Modeling: A Personal Perspective}},
journal = {Notices of the AMS},
year = {2013},
volume = {60},
number = {3}
}

@article{He:2003kd,
author = {He, L and Luo, L and Proctor, S J and Middleton, P G and Blakely, E L and Taylor, R W and Turnbull, D M},
title = {{Somatic mitochondrial DNA mutations in adult-onset leukaemia.}},
journal = {Leukemia},
year = {2003},
volume = {17},
number = {12},
pages = {2487--2491},
month = dec
}

@article{Teixeira:2013cz,
author = {Teixeira, Vitor H and Nadarajan, Parthiban and Graham, Trevor A and Pipinikas, Christodoulos P and Brown, James M and Falzon, Mary and Nye, Emma and Poulsom, Richard and Lawrence, David and Wright, Nicholas A and McDonald, Stuart and Giangreco, Adam and Simons, Benjamin D and Janes, Sam M and Hogan, Brigid},
title = {{Stochastic homeostasis in human airway epithelium is achieved by neutral competition of basal cell progenitors}},
journal = {Elife},
year = {2013},
volume = {2},
pages = {e00966},
month = oct
}

@article{Sell:2004wd,
author = {Sell, S},
title = {{Stem cell origin of cancer and differentiation therapy}},
journal = {Critical reviews in oncology/hematology},
year = {2004},
volume = {51},
number = {1},
pages = {1--28}
}

@article{Rhim:2012et,
author = {Rhim, Andrew D and Mirek, Emily T and Aiello, Nicole M and Maitra, Anirban and Bailey, Jennifer M and McAllister, Florencia and Reichert, Maximilian and Beatty, Gregory L and Rustgi, Anil K and Vonderheide, Robert H and Leach, Steven D and Stanger, Ben Z},
title = {{EMT and Dissemination Precede Pancreatic Tumor Formation}},
journal = {Cell},
year = {2012},
volume = {148},
number = {1-2},
pages = {349--361},
month = jan
}

@article{Bloom:1999hr,
author = {Bloom, B R and McKinney, J D},
title = {{The death and resurrection of tuberculosis.}},
journal = {Nature medicine},
year = {1999},
volume = {5},
number = {8},
pages = {872--874},
month = aug
}

@article{Henn:2008bj,
author = {Henn, Brenna M and Gignoux, Christopher R and Feldman, Marcus W and Mountain, Joanna L},
title = {{Characterizing the Time Dependency of Human Mitochondrial DNA Mutation Rate Estimates}},
journal = {Molecular Biology and Evolution},
year = {2008},
volume = {26},
number = {1},
pages = {217--230},
month = oct
}

@article{Guo:2011ba,
author = {Guo, J Y and Chen, H Y and Mathew, R and Fan, J and Strohecker, A M and Karsli-Uzunbas, G and Kamphorst, J J and Chen, G and Lemons, J M S and Karantza, V and Coller, H A and DiPaola, R S and Gelinas, C and Rabinowitz, J D and White, E},
title = {{Activated Ras requires autophagy to maintain oxidative metabolism and tumorigenesis}},
journal = {Genes {\&} development},
year = {2011},
volume = {25},
number = {5},
pages = {460--470},
month = mar
}

@article{Nagy:2003bg,
author = {Nagy, Anetta and Wilhelm, Monica and Kovacs, Gyula},
title = {{Mutations of mtDNA in renal cell tumours arising in end-stage renal disease}},
journal = {The Journal of pathology},
year = {2003},
volume = {199},
number = {2},
pages = {237--242}
}

@article{EDELSTEINKESHET:2001kj,
author = {EDELSTEIN-KESHET, LEAH and ISRAEL, ALIZA and LANSDORP, PETER},
title = {{Modelling Perspectives on Aging: Can Mathematics Help us Stay Young?}},
journal = {Journal of Theoretical Biology},
year = {2001},
volume = {213},
number = {4},
pages = {509--525},
month = dec
}

@article{Howell:1999wd,
author = {Howell, WM and Jobs, M and Gyllensten, U},
title = {{Dynamic allele-specific hybridization}},
journal = {Nature biotechnology},
year = {1999}
}

@article{Anonymous:T_JuRB1E,
title = {{8. Gruhl, Gostjeva et al., 2010 (in press)}},
year = {2010},
pages = {1--14},
month = aug
}

@article{Andersen:2007cs,
author = {Andersen, Claus Lindbjerg and Wiuf, Carsten and Kruh{\o}ffer, Mogens and Korsgaard, Marianne and Laurberg, S{\o}ren and {\O}rntoft, Torben Falck},
title = {{Frequent occurrence of uniparental disomy in colorectal cancer.}},
journal = {Carcinogenesis},
year = {2007},
volume = {28},
number = {1},
pages = {38--48},
month = jan
}

@article{RaghuKalluri:2009bk,
author = {Raghu Kalluri, Robert A Weinberg},
title = {{The basics of epithelial-mesenchymal transition}},
journal = {The Journal of Clinical Investigation},
year = {2009},
volume = {119},
number = {6},
pages = {1420},
month = jun
}

@article{Hemminki:2006gw,
author = {Hemminki, Kari and F{\"o}rsti, Asta and Bermejo, Justo Lorenzo},
title = {{Gene-environment interactions in cancer: do they exist?}},
year = {2006},
volume = {1076},
pages = {137--148},
month = sep
}

@article{McCord:2011tq,
author = {McCord, Bruce and Opel, Kerry and Funes, Maribel and Zoppis, Silvia and Meadows Jantz, L},
title = {{An investigation of the effect of DNA degradation and inhibition on PCR amplification of single source and mixed forensic samples}},
year = {2011}
}

@article{Hanahan:2000hx,
author = {Hanahan, Douglas and Weinberg, Robert A},
title = {{The Hallmarks of Cancer}},
journal = {Cell},
year = {2000},
volume = {100},
number = {1},
pages = {57--70},
month = jan
}

@article{Hemminki:2005jq,
author = {Hemminki, Kari and Bermejo, Justo Lorenzo and Granstr{\"o}m, Charlotta},
title = {{Endometrial cancer: population attributable risks from reproductive, familial and socioeconomic factors}},
year = {2005},
volume = {41},
number = {14},
pages = {2155--2159},
month = sep
}

@article{Pakendorf:2005fb,
author = {Pakendorf, Brigitte and Stoneking, Mark},
title = {{MITOCHONDRIAL DNA AND HUMAN EVOLUTION}},
journal = {Annual Review of Genomics and Human Genetics},
year = {2005},
volume = {6},
number = {1},
pages = {165--183},
month = sep
}

@article{Sandberg:1970fa,
author = {Sandberg, A A and Hossfeld, D K},
title = {{Chromosomal Abnormalities in Human Neoplasia}},
journal = {Annual Review of Medicine},
year = {1970},
volume = {21},
number = {1},
pages = {379--408},
month = feb
}

@article{Parkin:2006tg,
author = {Parkin, DM},
title = {{Use of statistics to assess the global burden of breast cancer}},
journal = {Breast Journal},
year = {2006}
}

@article{Wang:2007hl,
author = {Wang, Cheng-Ye and Wang, Hua-Wei and Yao, Yong-Gang and Kong, Qing-Peng and Zhang, Ya-Ping},
title = {{Somatic mutations of mitochondrial genome in early stage breast cancer}},
journal = {International Journal of Cancer},
year = {2007},
volume = {121},
number = {6},
pages = {1253--1256}
}

@article{Moolgavkar:1988th,
author = {Moolgavkar, S H},
title = {{Biologically motivated two-stage model for cancer risk assessment.}},
journal = {Toxicology letters},
year = {1988},
volume = {43},
number = {1-3},
pages = {139--150},
month = oct
}

@article{Taylor:2001tg,
author = {Taylor, R W and Taylor, G A and Durham, S E and Turnbull, D M},
title = {{The determination of complete human mitochondrial DNA sequences in single cells: implications for the study of somatic mitochondrial DNA point mutations.}},
journal = {Nucleic acids research},
year = {2001},
volume = {29},
number = {15},
pages = {E74--4},
month = aug
}

@article{Goranova:2009tt,
author = {Goranova, Teodora E and Ohue, Masayuki and Kato, Kikuya},
title = {{Putative precursor cancer cells in human colorectal cancer tissue.}},
journal = {International journal of clinical and experimental pathology},
year = {2009},
volume = {2},
number = {2},
pages = {154--162}
}

@article{Roobol:2009gb,
author = {Roobol, Monique J and Kerkhof, Melissa and Schr{\"o}der, Fritz H and Cuzick, Jack and Sasieni, Peter and Hakama, Matti and Stenman, Ulf Hakan and Ciatto, Stefano and Nelen, Vera and Kwiatkowski, Maciej and Lujan, Marcos and Lilja, Hans and Zappa, Marco and Denis, Louis and Recker, Franz and Berenguer, Antonio and Ruutu, Mirja and Kujala, Paula and Bangma, Chris H and Aus, Gunnar and Tammela, Teuvo L J and Villers, Arnauld and Rebillard, Xavier and Moss, Sue M and de Koning, Harry J and Hugosson, Jonas and Auvinen, Anssi},
title = {{Prostate Cancer Mortality Reduction by Prostate-Specific Antigen{\textendash}Based Screening Adjusted for Nonattendance and Contamination in the European Randomised Study of Screening for Prostate Cancer (ERSPC)}},
journal = {European Urology},
year = {2009},
volume = {56},
number = {4},
pages = {584--591},
month = oct
}

@article{Grigg:1969tp,
author = {Grigg, G W},
title = {{Induction of DNA breakdown and death in Escherichia coli by phleomycin. Its association with dark-repair processes}},
journal = {Molecular {\&} general genetics : MGG},
year = {1969},
volume = {104},
number = {1},
pages = {1--11}
}

@article{Daniel:2012gx,
author = {Daniel, Shepard},
title = {{Situating private equity capital in the land grab debate}},
journal = {Journal of Peasant Studies},
year = {2012},
volume = {39},
number = {3-4},
pages = {703--729},
month = jul
}

@article{Schwartz:2004kg,
author = {Schwartz, Marianne and Vissing, John},
title = {{No evidence for paternal inheritance of mtDNA in patients with sporadic mtDNA mutations.}},
journal = {Journal of the Neurological Sciences},
year = {2004},
volume = {218},
number = {1-2},
pages = {99--101},
month = mar
}

@article{Cotula:2012kv,
author = {Cotula, Lorenzo},
title = {{The international political economy of the global land rush: A critical appraisal of trends, scale, geography and drivers}},
journal = {Journal of Peasant Studies},
year = {2012},
volume = {39},
number = {3-4},
pages = {649--680},
month = jul
}

@article{Kalluri:2006cv,
author = {Kalluri, Raghu and Zeisberg, Michael},
title = {{Fibroblasts in cancer}},
journal = {Nature Reviews Cancer},
year = {2006},
volume = {6},
number = {5},
pages = {392--401},
month = mar
}

@article{ArimidexTamoxifenAloneorinCombinationATACTrialistsGroup:2008eq,
author = {{Arimidex, Tamoxifen, Alone or in Combination (ATAC) Trialists' Group} and Forbes, John F and Cuzick, Jack and Buzdar, Aman and Howell, Anthony and Tobias, Jeffrey S and Baum, Michael},
title = {{Effect of anastrozole and tamoxifen as adjuvant treatment for early-stage breast cancer: 100-month analysis of the ATAC trial.}},
journal = {The Lancet Oncology},
year = {2008},
volume = {9},
number = {1},
pages = {45--53},
month = jan
}

@article{SoYeonPark:2010cc,
author = {So Yeon Park, Mithat G{\"o}nen Hee Jung Kim Franziska Michor Kornelia Polyak},
title = {{Cellular and genetic diversity in the progression of in situ human breast carcinomas to an invasive phenotype}},
journal = {The Journal of Clinical Investigation},
year = {2010},
volume = {120},
number = {2},
pages = {636},
month = feb
}

@article{Hemminki:2004fk,
author = {Hemminki, Kari and Li, Xinjun},
title = {{Familial risks of cancer as a guide to gene identification and mode of inheritance}},
journal = {International journal of cancer Journal international du cancer},
year = {2004},
volume = {110},
number = {2},
pages = {291--294},
month = jun
}

@article{Anonymous:2012tw,
title = {{ICG - Cell lineage}},
year = {2012}
}

@incollection{Payne:2015kga,
author = {Payne, Brendan A I and Gardner, Kristian and Coxhead, Jonathan and Chinnery, Patrick F},
title = {{Deep Resequencing of Mitochondrial DNA}},
booktitle = {Mitochondrial Medicine},
year = {2015},
pages = {59--66},
publisher = {Springer New York},
address = {New York, NY},
month = jan
}

@article{Polyak:2007bq,
author = {Polyak, Kornelia},
title = {{Breast cancer: origins and evolution}},
journal = {Journal of Clinical Investigation},
year = {2007},
volume = {117},
number = {11},
pages = {3155--3163},
month = nov
}

@article{Gelman:2012ca,
author = {Gelman, Ekaterina and McKinney, John D and Dhar, Neeraj},
title = {{Malachite green interferes with postantibiotic recovery of mycobacteria.}},
journal = {Antimicrobial agents and chemotherapy},
year = {2012},
volume = {56},
number = {7},
pages = {3610--3614},
month = jul
}

@article{Youssef:2010jc,
author = {Youssef, Khalil Kass and Van Keymeulen, Alexandra and Lapouge, G{\"a}elle and Beck, Benjamin and Michaux, Cindy and Achouri, Younes and Sotiropoulou, Panagiota A and Blanpain, C{\'e}dric},
title = {{Identification of the cell lineage at the origin of basal cell carcinoma}},
journal = {Nature Cell Biology},
year = {2010},
month = feb
}

@article{Djordjevic:1967wi,
author = {Djordjevic, B and Kim, J H},
title = {{Lethal effect of phleomycin in different stages of the division cycle of HeLa cells}},
journal = {Cancer research},
year = {1967},
volume = {27},
number = {12},
pages = {2255--2260},
month = dec
}

@article{Etzioni:2002tg,
author = {Etzioni, Ruth and Penson, David F and Legler, JM and Di Tommaso, D and Boer, R and Gann, Peter H and Feuer, Eric J},
title = {{Overdiagnosis due to prostate-specific antigen screening: lessons from US prostate cancer incidence trends}},
journal = {Journal of the National Cancer Institute},
year = {2002}
}

@article{Poghossian:2005wt,
author = {Poghossian, A and Cherstvy, A and Ingebrandt, S},
title = {{Possibilities and limitations of label-free detection of DNA hybridization with field-effect-based devices 10.1016/j.snb.2005.03.083 : Sensors and Actuators B: Chemical | ScienceDirect.com}},
journal = {Sensors and Actuators B {\ldots}},
year = {2005}
}

@article{Morgenthaler:2007vp,
author = {Morgenthaler, S and Thilly, WG},
title = {{A strategy to discover genes that carry multi-allelic or mono-allelic risk for common diseases: A cohort allelic sums test (CAST)}},
journal = {Mutation Research/Fundamental and Molecular Mechanisms of Mutagenesis},
year = {2007},
volume = {615},
number = {1-2},
pages = {28--56}
}

@article{Schroder:2009wa,
author = {Schr{\"o}der, FH and Hugosson, J and Roobol, MJ},
title = {{Screening and prostate-cancer mortality in a randomized European study}},
journal = {{\ldots} England Journal of {\ldots}},
year = {2009}
}

@article{Fialkow:1974kk,
author = {Fialkow, Philip J},
title = {{The Origin and Development of Human Tumors Studied with Cell Markers}},
journal = {The New England journal of medicine},
year = {1974},
volume = {291},
number = {1},
pages = {26--35},
month = jul
}

@article{Czarnecka:2006hd,
author = {Czarnecka, Anna M and Golik, Pawe{\l} and Bartnik, Ewa},
title = {{Mitochondrial DNA mutations in human neoplasia}},
journal = {Journal of Applied Genetics},
year = {2006},
volume = {47},
number = {1},
pages = {67--78},
month = mar
}

@article{Xie:2012vm,
author = {Xie, Xiaolei and Le, Li and Fan, Yanxin and Lv, Lin and Zhang, Junjie},
title = {{Autophagy is induced through the ROS-TP53-DRAM1 pathway in response to mitochondrial protein synthesis inhibition}},
journal = {Autophagy},
year = {2012},
volume = {8},
number = {1554-8627},
pages = {1028--1027},
month = jan
}

@article{Serre:2004id,
author = {Serre, David and Langaney, Andr{\'e} and Chech, Mario and Teschler-Nicola, Maria and Paunovic, Maja and Mennecier, Philippe and Hofreiter, Michael and Possnert, G{\"o}ran and P{\"a}{\"a}bo, Svante},
title = {{No Evidence of Neandertal mtDNA Contribution to Early Modern Humans}},
journal = {PLOS Biology},
year = {2004},
volume = {2},
number = {3},
pages = {e57},
month = mar
}

@article{Schmid:1957bu,
author = {Schmid, John and Leiman, John M},
title = {{The development of hierarchical factor solutions}},
journal = {Psychometrika},
year = {1957},
volume = {22},
number = {1},
pages = {53--61},
month = mar
}

@article{VanTrappen:2007fv,
author = {Van Trappen, P O and Cullup, T and Troke, R and Swann, D and Shepherd, J H and Jacobs, I J and Gayther, S A and Mein, C A},
title = {{Somatic mitochondrial DNA mutations in primary and metastatic ovarian cancer}},
journal = {Gynecologic Oncology},
year = {2007},
volume = {104},
number = {1},
pages = {129--133},
month = jan
}

@article{Hirsch:2009bu,
author = {Hirsch, Heather A and Iliopoulos, Dimitrios and Tsichlis, Philip N and Struhl, Kevin},
title = {{Metformin selectively targets cancer stem cells, and acts together with chemotherapy to block tumor growth and prolong remission}},
journal = {Cancer research},
year = {2009},
volume = {69},
number = {19},
pages = {7507--7511},
month = oct
}

@article{Powell:2011fo,
author = {Powell, D W and Pinchuk, I V and Saada, J I and Chen, Xin and Mifflin, R C},
title = {{Mesenchymal cells of the intestinal lamina propria.}},
journal = {Annual review of physiology},
year = {2011},
volume = {73},
pages = {213--237}
}

@article{TomitaMitchell:1998vw,
author = {Tomita-Mitchell, A and Muniappan, B P and Herrero-Jimenez, P and Zarbl, H and Thilly, W G},
title = {{Single nucleotide polymorphism spectra in newborns and centenarians: identification of genes coding for rise of mortal disease.}},
journal = {Gene},
year = {1998},
volume = {223},
number = {1-2},
pages = {381--391},
month = nov
}

@article{Hemminki:2004kh,
author = {Hemminki, Kari and Rawal, Rajesh and Chen, Bowang and Bermejo, Justo Lorenzo},
title = {{Genetic epidemiology of cancer: from families to heritable genes}},
journal = {International journal of cancer Journal international du cancer},
year = {2004},
volume = {111},
number = {6},
pages = {944--950},
month = oct
}

@article{Michor:2004cn,
author = {Michor, Franziska and Iwasa, Yoh and Nowak, Martin A},
title = {{Dynamics of cancer progression}},
journal = {Nature Reviews Cancer},
year = {2004},
volume = {4},
number = {3},
pages = {197--205},
month = mar
}

@article{Murakumo:2002vq,
author = {Murakumo, Yoshiki},
title = {{[Mechanism of translesion DNA synthesis by DNA polymerase zeta]}},
journal = {Seikagaku The Journal of Japanese Biochemical Society},
year = {2002},
volume = {74},
number = {3},
pages = {208--212},
month = mar
}

@incollection{Nomoto:2002ge,
author = {Nomoto, Shuji and Sanchez-Cespedes, Montserrant and Sidransky, David},
title = {{Identification of mtDNA Mutations in Human Cancer}},
booktitle = {{\ldots} IN MOLECULAR BIOLOGY {\ldots}},
year = {2002},
pages = {107--117},
publisher = {Humana Press},
address = {New Jersey},
month = apr
}

@article{Brohem:2010cy,
author = {Brohem, Carla A and da Silva Cardeal, Laura B and Tiago, Manoela and Soengas, Mar{\'\i}a S and de Moraes Barros, Silvia B and Maria-Engler, Silvya S},
title = {{Artificial skin in perspective: concepts and applications}},
journal = {Pigment Cell {\&} Melanoma Research},
year = {2010},
volume = {24},
number = {1},
pages = {35--50},
month = nov
}

@article{Shoffner:1994uj,
author = {Shoffner, J M and Wallace, D C},
title = {{Oxidative phosphorylation diseases and mitochondrial DNA mutations: diagnosis and treatment}},
journal = {Annual review of nutrition},
year = {1994}
}

@article{Blackwood:2011hz,
author = {Blackwood, John K and Williamson, Stuart C and Greaves, Laura C and Wilson, Laura and Rigas, Anastasia C and Sandher, Raveen and Pickard, Robert S and Robson, Craig N and Turnbull, Douglass M and Taylor, Robert W and Heer, Rakesh},
title = {{In situ lineage tracking of human prostatic epithelial stem cell fate reveals a common clonal origin for basal and luminal cells.}},
journal = {The Journal of pathology},
year = {2011},
volume = {225},
number = {2},
pages = {181--188},
month = oct
}

@article{Petsko:2007kg,
author = {Petsko, Gregory A},
title = {{A day in the life of a genome biologist in the not-too-distant future}},
journal = {Genome biology},
year = {2007},
volume = {8},
number = {3},
pages = {104},
annote = {Indeed not-to-distant future: 
"6:15 pm to 7 pm.packed up to go home. Waited 45 minutes for shuttle bus to parking lot. while waiting, checked latest news on iPhone."}
}

@article{Hemminki:2005iu,
author = {Hemminki, Kari and Chen, Bowang},
title = {{Familial association of prostate cancer with other cancers in the Swedish Family-Cancer Database}},
year = {2005},
volume = {65},
number = {2},
pages = {188--194},
month = oct
}

@article{Yang:2008eu,
author = {Yang, Jing and Weinberg, Robert A},
title = {{Epithelial-Mesenchymal Transition: At the Crossroads of Development and Tumor Metastasis}},
journal = {Developmental Cell},
year = {2008},
volume = {14},
number = {6},
pages = {818--829},
month = jun
}

@article{Gopinath:2013gp,
author = {Gopinath, Krishnamoorthy and Venclovas, Ceslovas and Ioerger, Thomas R and Sacchettini, James C and McKinney, John D and Mizrahi, Valerie and Warner, Digby F},
title = {{A vitamin B12 transporter in Mycobacterium tuberculosis.}},
journal = {Open biology},
year = {2013},
volume = {3},
number = {2},
pages = {120175}
}

@article{McKendry:2002il,
author = {McKendry, R},
title = {{Multiple label-free biodetection and quantitative DNA-binding assays on a nanomechanical cantilever array}},
year = {2002},
volume = {99},
number = {15},
pages = {9783--9788},
month = jul
}

@article{OHandt:1996we,
author = {O Handt, M Krings R H Ward S P{\"a}{\"a}bo},
title = {{The retrieval of ancient human DNA sequences.}},
journal = {American Journal of Human Genetics},
year = {1996},
volume = {59},
number = {2},
pages = {368},
month = aug
}

@article{DeRosa:2012gs,
author = {De Rosa, Laura and De Luca, Michele},
title = {{Cell biology: Dormant and restless skin stem cells}},
journal = {Nature},
year = {2012},
volume = {489},
number = {7415},
pages = {215--217},
month = sep
}

@article{Tak:2012fo,
author = {Tak, Yu Kyung and Kim, Won Young and Kim, Min Jung and Han, Eunyoung and Han, Myun Soo and Kim, Jong Jin and Kim, Wook and Lee, Jong Eun and Song, Joon Myong},
title = {{Highly sensitive polymerase chain reaction-free quantum dot-based quantification of forensic genomic DNA.}},
journal = {Analytica chimica acta},
year = {2012},
volume = {721},
pages = {85--91},
month = apr
}

@article{Blanpain:2006gk,
author = {Blanpain, C{\'e}dric and Fuchs, Elaine},
title = {{Epidermal Stem Cells of the Skin}},
journal = {Annual Review of Cell and Developmental Biology},
year = {2006},
volume = {22},
number = {1},
pages = {339--373},
month = nov
}

@article{Arcand:2005gr,
author = {Arcand, Jean-Louis and Graziosi, Gr{\'e}goire Rota},
title = {{Tax Compliance and Rank Dependent Expected Utility}},
journal = {The Geneva Risk and Insurance Review},
year = {2005},
volume = {30},
number = {1},
pages = {57--69},
month = jun
}

@article{Ceballos:2008ib,
author = {Ceballos, Gerardo A and Paredes, Jose L and Hern{\'a}ndez, Luis F},
title = {{Pattern recognition in capillary electrophoresis data using dynamic programming in the wavelet domain.}},
journal = {Electrophoresis},
year = {2008},
volume = {29},
number = {13},
pages = {2828--2840},
month = jul
}

@article{Klymkowsky:2009kl,
author = {Klymkowsky, Michael W and Savagner, Pierre},
title = {{Epithelial-Mesenchymal Transition}},
journal = {The American Journal of Pathology},
year = {2009},
volume = {174},
number = {5},
pages = {1588--1593},
month = may
}

@article{Tabar:1985uj,
author = {Tab{\'a}r, L and Fagerberg, C J and Gad, A and Baldetorp, L and Holmberg, L H and Gr{\"o}ntoft, O and Ljungquist, U and Lundstr{\"o}m, B and M{\aa}nson, J C and Eklund, G},
title = {{Reduction in mortality from breast cancer after mass screening with mammography. Randomised trial from the Breast Cancer Screening Working Group of the Swedish National Board of Health and Welfare.}},
journal = {Lancet},
year = {1985},
volume = {1},
number = {8433},
pages = {829--832},
month = apr
}

@article{Dhar:2010hj,
author = {Dhar, Neeraj and McKinney, John D},
title = {{Mycobacterium tuberculosis persistence mutants identified by screening in isoniazid-treated mice.}},
year = {2010},
volume = {107},
number = {27},
pages = {12275--12280},
month = jul
}

@article{JMShoffner:1992tf,
author = {J M Shoffner, D C Wallace},
title = {{Mitochondrial genetics: principles and practice.}},
journal = {American Journal of Human Genetics},
year = {1992},
volume = {51},
number = {6},
pages = {1179},
month = dec
}

@article{AAMorris:1995uw,
author = {A A Morris, M J Jackson L A Bindoff D M Turnbull},
title = {{The investigation of mitochondrial respiratory chain disease.}},
journal = {Journal of the Royal Society of Medicine},
year = {1995},
volume = {88},
number = {4},
pages = {217P},
month = apr
}

@article{Crow:2012wg,
author = {Crow, J F},
title = {{PLoS Genetics: Upsetting the Dogma: Germline Selection in Human Males}},
journal = {PLoS Genetics},
year = {2012}
}

@article{Larsson:2010cw,
author = {Larsson, Nils-G{\"o}ran},
title = {{Somatic Mitochondrial DNA Mutations in Mammalian Aging}},
journal = {Annual review of biochemistry},
year = {2010},
volume = {79},
number = {1},
pages = {683--706},
month = jun
}

@article{Anderson:2008ii,
author = {Anderson, Alexander R A and Quaranta, Vito},
title = {{Integrative mathematical oncology}},
journal = {Nature Reviews Cancer},
year = {2008},
volume = {8},
number = {3},
pages = {227--234},
month = mar
}

@article{Bielas:2013vn,
author = {Bielas, Jason H},
title = {{Mitochondrial DNA Biomarker Discovery and Validation for the Detection, Prognosis and Treatment of Prostate Cancer}},
year = {2013},
month = aug
}

@article{Brown:1994fq,
author = {Brown, Michael D and Wallace, Douglas C},
title = {{Molecular basis of mitochondrial DNA disease}},
journal = {Journal of Bioenergetics and Biomembranes},
year = {1994},
volume = {26},
number = {3},
pages = {273--289},
month = jun
}

@article{Wang:2011fb,
author = {Wang, Tzu-Hao and Lee, Yun-Shien and Hwang, Shiaw-Min},
title = {{Transcriptome analysis of common gene expression in human mesenchymal stem cells derived from four different origins.}},
journal = {Methods in molecular biology (Clifton, N.J.)},
year = {2011},
volume = {698},
pages = {405--417}
}

@article{Kraytsberg:2004cb,
author = {Kraytsberg, Yevgenya and Schwartz, Marianne and Brown, Timothy A and Ebralidse, Konstantin and Kunz, Wolfram S and Clayton, David A and Vissing, John and Khrapko, Konstantin},
title = {{Recombination of Human Mitochondrial DNA}},
journal = {Science (New York, N.Y.)},
year = {2004},
volume = {304},
number = {5673},
pages = {981--981},
month = may
}

@article{Nehrt:2012il,
author = {Nehrt, Nathan L and Peterson, Thomas A and Park, DoHwan and Kann, Maricel G},
title = {{Domain landscapes of somatic mutations in cancer}},
journal = {BMC Genomics},
year = {2012},
volume = {13},
number = {Suppl 4},
pages = {S9},
month = jun
}

@article{Staaf:2013cg,
author = {Staaf, Johan and Isaksson, Sofi and Karlsson, Anna and J{\"o}nsson, Mats and Johansson, Leif and J{\"o}nsson, Per and Botling, Johan and Micke, Patrick and Baldetorp, Bo and Planck, Maria},
title = {{Landscape of somatic allelic imbalances and copy number alterations in human lung carcinoma.}},
journal = {International journal of cancer Journal international du cancer},
year = {2013},
volume = {132},
number = {9},
pages = {2020--2031},
month = may
}

@article{Zheng:2006bq,
author = {Zheng, Weiming and Khrapko, Konstantin and Coller, Hilary A and Thilly, William G and Copeland, William C},
title = {{Origins of human mitochondrial point mutations as DNA polymerase $\gamma$-mediated errors}},
journal = {Mutation Research/Fundamental and Molecular Mechanisms of Mutagenesis},
year = {2006},
volume = {599},
number = {1-2},
pages = {11--20},
month = jul
}

@article{Ganguly:2006fh,
author = {Ganguly, R and Puri, I K},
title = {{Mathematical model for the cancer stem cell hypothesis}},
journal = {Cell proliferation},
year = {2006},
volume = {39},
number = {1},
pages = {3--14},
month = feb
}

@article{Coller:2001gy,
author = {Coller, Hilary A and Khrapko, Konstantin and Bodyak, Natalya D and Nekhaeva, Ekaterina and Herrero-Jimenez, Pablo and Thilly, William G},
title = {{High frequency of homoplasmic mitochondrial DNA mutations in human tumors can be explained without selection - Nature Genetics}},
journal = {Nature Genetics},
year = {2001},
volume = {28},
number = {2},
pages = {147--150},
month = jun
}

@article{Morgenthaler:2002tz,
author = {Morgenthaler, S and Staudte, R},
title = {{Optimal weights of evidence with bounded influence}},
journal = {Metrika},
year = {2002}
}

@article{SHIN:2000ii,
author = {SHIN, W and TANAKA, M and SUZUKI, J and HEMMI, C and TOYOOKA, T},
title = {{A Novel Homoplasmic Mutation in mtDNA with a Single Evolutionary Origin as a Risk Factor for Cardiomyopathy}},
journal = {The American Journal of Human Genetics},
year = {2000},
volume = {67},
number = {6},
pages = {1617--1620},
month = dec
}

@article{Gaisa:2011dn,
author = {Gaisa, Nadine T and Graham, Trevor A and McDonald, Stuart Ac and Poulsom, Richard and Heidenreich, Axel and Jakse, Gerhard and Knuechel, Ruth and Wright, Nicholas A},
title = {{Clonal architecture of human prostatic epithelium in benign and malignant conditions.}},
journal = {The Journal of pathology},
year = {2011},
volume = {225},
number = {2},
pages = {172--180},
month = oct
}

@article{SAMiller:1988vb,
author = {S A Miller, D D Dykes H F Polesky},
title = {{A simple salting out procedure for extracting DNA from human nucleated cells.}},
journal = {Nucleic acids research},
year = {1988},
volume = {16},
number = {3},
pages = {1215},
month = feb
}

@article{Krishnan:2008im,
author = {Krishnan, Kim J and Reeve, Amy K and Samuels, David C and Chinnery, Patrick F and Blackwood, John K and Taylor, Robert W and Wanrooij, Sjoerd and Spelbrink, Johannes N and Lightowlers, Robert N and Turnbull, Doug M},
title = {{What causes mitochondrial DNA deletions in human cells?}},
journal = {Nature Genetics},
year = {2008},
volume = {40},
number = {3},
pages = {275--279},
month = mar
}

@article{Liu:1997ut,
author = {Liu, C S and Kao, S H and Wei, Y H},
title = {{Smoking-associated mitochondrial DNA mutations in human hair follicles - Liu - 1998 - Environmental and Molecular Mutagenesis - Wiley Online Library}},
journal = {Environmental and molecular {\ldots}},
year = {1997}
}

@article{BORRASJR:2011ho,
author = {BORRAS JR, SATURNINO M and FRANCO, JENNIFER C},
title = {{Global Land Grabbing and Trajectories of Agrarian Change: A Preliminary Analysis}},
journal = {Journal of Agrarian Change},
year = {2011},
volume = {12},
number = {1},
pages = {34--59},
month = dec
}

@article{Gotzsche:2007hg,
author = {G{\o}tzsche, Peter C and Maehlen, Jan and Zahl, Per-Henrik},
title = {{Undeclared motives in withdrawing a publication.}},
journal = {Lancet},
year = {2007},
volume = {369},
number = {9574},
pages = {1690},
month = may
}

@article{Deisboeck:2011dv,
author = {Deisboeck, Thomas S and Wang, Zhihui and Macklin, Paul and Cristini, Vittorio},
title = {{Multiscale cancer modeling.}},
journal = {Annual review of biomedical engineering},
year = {2011},
volume = {13},
pages = {127--155},
month = aug
}

@article{Badeaux:2013hd,
author = {Badeaux, Mark A and Jeter, Collene R and Gong, Shuai and Liu, Bigang and Suraneni, Mahipal V and Rundhaug, Joyce and Fischer, Susan M and Yang, Tao and Kusewitt, Donna and Tang, Dean G},
title = {{In vivo functional studies of tumor-specific retrogene NanogP8 in transgenic animals.}},
journal = {Cell cycle (Georgetown, Tex)},
year = {2013},
volume = {12},
number = {15},
pages = {2395--2408},
month = aug
}

@article{Poisson:2010tg,
author = {Poisson, Simeon-Denis},
title = {{Recherche sur la probabilite des Jugements}},
year = {2010},
pages = {1--445},
month = nov
}

@article{Kirches:2001gr,
author = {Kirches, Elmar and Krause, Guido and Warich-Kirches, Michaela and Weis, Serge and Schneider, Thomas and Meyer-Puttlitz, Birgit and Mawrin, Christian and Dietzmann, Knut},
title = {{High frequency of mitochondrial DNA mutations in glioblastoma multiforme identified by direct sequence comparison to blood samples}},
journal = {International Journal of Cancer},
year = {2001},
volume = {93},
number = {4},
pages = {534--538}
}

@article{Hofman:2012kh,
author = {Hofman, Irna and Ho, Peter},
title = {{China's {\textquoteleft}Developmental Outsourcing{\textquoteright}: A critical examination of Chinese global {\textquoteleft}land grabs{\textquoteright} discourse}},
journal = {Journal of Peasant Studies},
year = {2012},
volume = {39},
number = {1},
pages = {1--48},
month = jan
}

@article{ARMITAGE:1957to,
author = {ARMITAGE, P and DOLL, R},
title = {{A two-stage theory of carcinogenesis in relation to the age distribution of human cancer}},
year = {1957},
volume = {11},
number = {2},
pages = {161--169},
month = jun
}

@article{Neafsey:2009ht,
author = {Neafsey, Patricia and Ginsberg, Gary and Hattis, Dale and Sonawane, Babasaheb},
title = {{Genetic polymorphism in cytochrome P450 2D6 (CYP2D6): Population distribution of CYP2D6 activity}},
journal = {Journal of toxicology and environmental health Part B, Critical reviews},
year = {2009},
volume = {12},
number = {5-6},
pages = {334--361}
}

@article{Grady:2014jp,
author = {Grady, John P and Murphy, Julie L and Blakely, Emma L and Haller, Ronald G and Taylor, Robert W and Turnbull, Doug M and Tuppen, Helen A L},
title = {{Accurate Measurement of Mitochondrial DNA Deletion Level and Copy Number Differences in Human Skeletal Muscle}},
journal = {PloS one},
year = {2014},
volume = {9},
number = {12},
pages = {e114462},
month = dec
}

@article{Alonso:2003tq,
author = {Alonso, A and Mart{\'\i}n, P and Albarr{\'a}n, C and Garc{\'\i}a, P},
title = {{Specific quantification of human genomes from low copy number DNA samples in forensic and ancient DNA studies}},
journal = {Croatian medical {\ldots}},
year = {2003}
}

@article{Roeder:2003ja,
author = {Roeder, I},
title = {{Quantitative tissue stem cell modeling}},
year = {2003},
volume = {102},
number = {3},
pages = {1143--a--1145},
month = apr
}

@article{Suter:2008vk,
author = {Suter, JD and White, IM and Zhu, H and Shi, H},
title = {{Label-free quantitative DNA detection using the liquid core optical ring resonator 10.1016/j.bios.2007.10.005 : Biosensors and Bioelectronics | ScienceDirect.com}},
journal = {Biosensors and {\ldots}},
year = {2008}
}

@article{Mills:2001ww,
author = {Mills, S J and Mathers, J C and Chapman, P D and Burn, J and Gunn, A},
title = {{Colonic crypt cell proliferation state assessed by whole crypt microdissection in sporadic neoplasia and familial adenomatous polyposis.}},
journal = {Gut},
year = {2001},
volume = {48},
number = {1},
pages = {41--46},
month = jan
}

@article{Nicholas:2009jt,
author = {Nicholas, Alexander and Kraytsberg, Yevgenya and Guo, Xinhong and Khrapko, Konstantin},
title = {{On the timing and the extent of clonal expansion of mtDNA deletions: Evidence from single-molecule PCR}},
journal = {Experimental Neurology},
year = {2009},
volume = {218},
number = {2},
pages = {316--319},
month = aug
}

@article{Tsukada:2012ct,
author = {Tsukada, Tomoya and Fushida, Sachio and Harada, Shinichi and Yagi, Yasumichi and Kinoshita, Jun and Oyama, Katsunobu and Tajima, Hidehiro and Fujita, Hideto and Ninomiya, Itasu and Fujimura, Takashi and Ohta, Tetsuo},
title = {{The role of human peritoneal mesothelial cells in the fibrosis and progression of gastric cancer.}},
journal = {International journal of oncology},
year = {2012},
volume = {41},
number = {2},
pages = {476--482},
month = aug
}

@article{Anonymous:2015vp,
title = {{Stem Cell Genetic Fidelity}},
journal = {Stem Cell Genetic {\ldots}},
year = {2015}
}

@article{Hemminki:2007jy,
author = {Hemminki, K and Sundquist, J and Ji, J},
title = {{Familial risk for gastric carcinoma: an updated study from Sweden}},
year = {2007},
volume = {96},
number = {8},
pages = {1272--1277},
month = apr
}

@article{Wu:2011gw,
author = {Wu, J T and Cowling, B J},
title = {{The use of mathematical models to inform influenza pandemic preparedness and response}},
journal = {Experimental Biology and Medicine},
year = {2011},
volume = {236},
number = {8},
pages = {955--961},
month = aug
}

@article{PJFialkow:1967vh,
author = {P J Fialkow, S M Gartler A Yoshida},
title = {{Clonal origin of chronic myelocytic leukemia in man.}},
journal = {Proceedings of the National Academy of Sciences of the United States of America},
year = {1967},
volume = {58},
number = {4},
pages = {1468},
month = oct
}

@article{Beutler:1967je,
author = {Beutler, Ernest and Collins, Zeola and Irwin, Lowell E},
title = {{Value of Genetic Variants of Glucose-6-Phosphate Dehydrogenase in Tracing the Origin of Malignant Tumors}},
journal = {The New England journal of medicine},
year = {1967},
volume = {276},
number = {7},
pages = {389--391},
month = feb
}

@article{Schon:1997hg,
author = {Schon, Eric A and Bonilla, Eduardo and DiMauro, Salvatore},
title = {{Journal of Bioenergetics and Biomembranes, Volume 29, Number 2 - SpringerLink}},
journal = {Journal of Bioenergetics and Biomembranes},
year = {1997},
volume = {29},
number = {2},
pages = {131--149}
}

@inproceedings{Sutherland:1990ug,
author = {Sutherland, HJ and Lansdorp, PM},
title = {{Functional characterization of individual human hematopoietic stem cells cultured at limiting dilution on supportive marrow stromal layers}},
booktitle = {Proceedings of the {\ldots}},
year = {1990}
}

@article{Boers:1998kh,
author = {Boers, J E and Ambergen, A W and Thunnissen, F B},
title = {{Number and proliferation of basal and parabasal cells in normal human airway epithelium.}},
journal = {American journal of respiratory and critical care medicine},
year = {1998},
volume = {157},
number = {6 Pt 1},
pages = {2000--2006},
month = jun
}

@article{Hemminki:2004iq,
author = {Hemminki, Kari and Li, Xinjun},
title = {{Age-specific familial risks for renal cell carcinoma with evidence on recessive heritable effects}},
year = {2004},
volume = {65},
number = {6},
pages = {2298--2302},
month = jun
}

@article{NJSchork:1993tk,
author = {N J Schork, S W Guo},
title = {{Pedigree models for complex human traits involving the mitochondrial genome.}},
journal = {American Journal of Human Genetics},
year = {1993},
volume = {53},
number = {6},
pages = {1320},
month = dec
}

@article{Anonymous:ir7ARfOq,
title = {{pmidlookup?view=long{\&}pmid=17804474}}
}

@article{Lichtenstein:2000kh,
author = {Lichtenstein, P and Holm, N V and Verkasalo, P K and Iliadou, A and Kaprio, J and Koskenvuo, M and Pukkala, E and Skytthe, A and Hemminki, K},
title = {{Environmental and heritable factors in the causation of cancer--analyses of cohorts of twins from Sweden, Denmark, and Finland}},
journal = {The New England journal of medicine},
year = {2000},
volume = {343},
number = {2},
pages = {78--85},
month = jul
}

@article{Gostjeva:2009te,
author = {Gostjeva, EV and Koledova, V and Tomita-Mitchell, A and Mitchell, M and Goetsch, MA and Varmuza, S and Fomina, JN and Darroudi, F and Thilly, WG},
title = {{Metakaryotic stem cell lineages in organogenesis of humans and other metazoans}},
journal = {Organogenesis},
year = {2009}
}

@article{Sternberg:1998bs,
author = {Sternberg, D},
title = {{Exhaustive scanning approach to screen all the mitochondrial tRNA genes for mutations and its application to the investigation of 35 independent patients with mitochondrial disorders}},
journal = {Human Molecular Genetics},
year = {1998},
volume = {7},
number = {1},
pages = {33--42},
month = jan
}

@article{Jelen:2002ch,
author = {Jelen, Franti{\v s}ek and Yosypchuk, Bogdan and Kourilov{\'a}, Alena and Novotn{\'{y}}, Ladislav and Pale{\v c}ek, Emil},
title = {{Label-Free Determination of Picogram Quantities of DNA by Stripping Voltammetry with Solid Copper Amalgam or Mercury Electrodes in the Presence of Copper}},
journal = {Analytical Chemistry},
year = {2002},
volume = {74},
number = {18},
pages = {4788--4793},
month = sep
}

@article{Gonder:2006fx,
author = {Gonder, M K and Mortensen, H M and Reed, F A and de Sousa, A and Tishkoff, S A},
title = {{Whole-mtDNA Genome Sequence Analysis of Ancient African Lineages}},
journal = {Molecular Biology and Evolution},
year = {2006},
volume = {24},
number = {3},
pages = {757--768},
month = dec
}

@article{Goldin:2004er,
author = {Goldin, Lynn R and Pfeiffer, Ruth M and Gridley, Gloria and Gail, Mitchell H and Li, Xinjun and Mellemkjaer, Lene and Olsen, J{\o}rgen H and Hemminki, Kari and Linet, Martha S},
title = {{Familial aggregation of Hodgkin lymphoma and related tumors}},
journal = {Cancer},
year = {2004},
volume = {100},
number = {9},
pages = {1902--1908},
month = may
}

@article{Terranova:2012fe,
author = {Terranova, Nadia and Magni, Paolo},
title = {{TGI-Simulator: a visual tool to support the preclinical phase of the drug discovery process by assessing in silico the effect of an anticancer drug.}},
journal = {Computer methods and programs in biomedicine},
year = {2012},
volume = {105},
number = {2},
pages = {162--174},
month = feb
}

@webpage{Anonymous:lhi_P8gU,
title = {{Autologous conditioned serum (Orthokine) is an effective treatment for knee osteoarthritis 10.1016/j.joca.2008.06.014 : Osteoarthritis and Cartilage | ScienceDirect.com}},
url = {http://www.sciencedirect.com/science/article/pii/S1063458408002094}
}

@article{Morgenthaler:1986wb,
author = {Morgenthaler, S},
title = {{Robust confidence intervals for a location parameter: The configural approach}},
journal = {Journal of the American Statistical Association},
year = {1986}
}

@article{Arana:2011ez,
author = {Arana, Mercedes E and Potapova, Olga and Kunkel, Thomas A and Joyce, Catherine M},
title = {{Kinetic analysis of the unique error signature of human DNA polymerase $\nu$.}},
journal = {Biochemistry},
year = {2011},
volume = {50},
number = {46},
pages = {10126--10135},
month = nov
}

@article{Yin:2010hna,
author = {Yin, Pen-Hui and Wu, Cheng-Chung and Lin, Jin-Ching and Chi, Chin-Wen and Wei, Yau-Huei and Lee, Hsin-Chen},
title = {{Somatic mutations of mitochondrial genome in hepatocellular carcinoma}},
journal = {Mitochondrion},
year = {2010},
volume = {10},
number = {2},
pages = {174--182},
month = mar
}

@article{Smaaland:1991vs,
author = {Smaaland, R and Laerum, OD and Lote, K},
title = {{DNA synthesis in human bone marrow is circadian stage dependent}},
journal = {{\ldots}},
year = {1991}
}

@article{Vatland:2001tm,
author = {Vatland, Janice A.},
title = {{Analysis of community cancer mortality rates}},
year = {2001},
month = sep
}

@article{Albertini:1982eh,
author = {Albertini, Alessandra M and Hofer, Murielle and Calos, Mich{\`e}le P and Miller, Jeffrey H},
title = {{On the formation of spontaneous deletions: The importance of short sequence homologies in the generation of large deletions}},
journal = {Cell},
year = {1982},
volume = {29},
number = {2},
pages = {319--328},
month = jun
}

@article{Field:2010ws,
author = {Field, C and Morgenthaler, S and Tukey, J W},
title = {{High-dimensional intergration for robustness}},
journal = {Metron-International Journal of {\ldots}},
year = {2010}
}

@article{Andasari:2011bx,
author = {Andasari, Vivi and Gerisch, Alf and Lolas, Georgios and South, Andrew P and Chaplain, Mark A J},
title = {{Mathematical modeling of cancer cell invasion of tissue: biological insight from mathematical analysis and computational simulation.}},
journal = {Journal of mathematical biology},
year = {2011},
volume = {63},
number = {1},
pages = {141--171},
month = jul
}

@article{Tanaka:2009cw,
author = {Tanaka, M L and Debinski, W and Puri, I K},
title = {{Hybrid mathematical model of glioma progression.}},
journal = {Cell proliferation},
year = {2009},
volume = {42},
number = {5},
pages = {637--646},
month = oct
}

@article{Navin:2011gpa,
author = {Refinetti, Paulo},
title = {{Tumour evolution inferred by single-cell sequencing}},
journal = {Nature},
year = {2011},
volume = {472},
number = {7341},
pages = {90--94},
month = mar
}

@article{Roach:2010ef,
author = {Roach, J C and Glusman, G and Smit, A F A and Huff, C D and Hubley, R and Shannon, P T and Rowen, L and Pant, K P and Goodman, N and Bamshad, M and Shendure, J and Drmanac, R and Jorde, L B and Hood, L and Galas, D J},
title = {{Analysis of Genetic Inheritance in a Family Quartet by Whole-Genome Sequencing}},
journal = {Science (New York, N.Y.)},
year = {2010},
volume = {328},
number = {5978},
pages = {636--639},
month = apr
}

@article{He:2010kv,
author = {He, Yiping and Wu, Jian and Dressman, Devin C and Iacobuzio-Donahue, Christine and Markowitz, Sanford D and Velculescu, Victor E and Diaz Jr, Luis A and Kinzler, Kenneth W and Vogelstein, Bert and Papadopoulos, Nickolas},
title = {{Heteroplasmic mitochondrial DNA mutations in normal and tumour cells}},
journal = {Nature},
year = {2010},
volume = {464},
number = {7288},
pages = {610--614},
month = mar
}

@article{Shu:2010kg,
author = {Shu, X and Ji, J and Li, X and Sundquist, J and Sundquist, K and Hemminki, K},
title = {{Cancer risk among patients hospitalized for Type 1 diabetes mellitus: a population-based cohort study in Sweden}},
journal = {Diabetic medicine : a journal of the British Diabetic Association},
year = {2010},
volume = {27},
number = {7},
pages = {791--797},
month = jul
}

@article{Setty:2008ea,
author = {Setty, Y and Cohen, I R and Dor, Y and Harel, D},
title = {{Four-dimensional realistic modeling of pancreatic organogenesis}},
year = {2008},
volume = {105},
number = {51},
pages = {20374--20379},
month = dec
}

@article{TomitaMitchell:2010ku,
author = {Tomita-Mitchell, Aoy and Mahnke, Donna K and Larson, Joshua M and Ghanta, Sujana and Feng, Ying and Simpson, Pippa M and Broeckel, Ulrich and Duffy, Kelly and Tweddell, James S and Grossman, William J and Routes, John M and Mitchell, Michael E},
title = {{Multiplexed quantitative real-time PCR to detect 22q11.2 deletion in patients with congenital heart disease.}},
journal = {Physiological genomics},
year = {2010},
volume = {42A},
number = {1},
pages = {52--60},
month = sep
}

@article{Takayama:2006gf,
author = {Takayama, Tetsuji and Miyanishi, Koji and Hayashi, Tsuyoshi and Sato, Yasushi and Niitsu, Yoshiro},
title = {{Colorectal cancer: genetics of development and metastasis}},
journal = {Journal of Gastroenterology},
year = {2006},
volume = {41},
number = {3},
pages = {185--192},
month = apr
}

@article{Linder:1965fh,
author = {Linder, D and Gartler, S M},
title = {{Glucose-6-Phosphate Dehydrogenase Mosaicism: Utilization as a Cell Marker in the Study of Leiomyomas}},
journal = {Science (New York, N.Y.)},
year = {1965},
volume = {150},
number = {3692},
pages = {67--69},
month = oct
}

@article{Brandsttter:2003iu,
author = {Brandst tter, Anita and Parsons, Thomas J and Parson, Walther},
title = {{Rapid screening of mtDNA coding region SNPs for the identification of west European Caucasian haplogroups}},
journal = {International Journal of Legal Medicine},
year = {2003},
volume = {117},
number = {5},
pages = {291--298},
month = oct
}

@article{Tan:2008be,
author = {Tan, D and Goerlitz, D S and Dumitrescu, R G and Han, D and Seillier-Moiseiwitsch, F and Spernak, S M and Orden, R A and Chen, J and Goldman, R and Shields, P G},
title = {{Associations between cigarette smoking and mitochondrial DNA abnormalities in buccal cells}},
journal = {Carcinogenesis},
year = {2008},
volume = {29},
number = {6},
pages = {1170--1177},
month = apr
}

@article{Arcand:2007bs,
author = {Arcand, Jean-Louis and Ai, Chunrong and Ethier, Fran{\c c}ois},
title = {{Moral hazard and Marshallian inefficiency: Evidence from Tunisia}},
journal = {Journal of Development Economics},
year = {2007},
volume = {83},
number = {2},
pages = {411--445},
month = jul
}

@article{Durham:2003el,
author = {Durham, S E and Krishnan, K J and Betts, J and Birch-Machin, M A},
title = {{Mitochondrial DNA damage in non-melanoma skin cancer}},
year = {2003},
volume = {88},
number = {1},
pages = {90--95},
month = jan
}

@article{Chen:2004eu,
author = {Chen, Junjian Z and Kadlubar, Fred F},
title = {{Mitochondrial Mutagenesis and Oxidative Stress in Human Prostate Cancer}},
journal = {Journal of Environmental Science and Health, Part C: Environmental Carcinogenesis {\&} Ecotoxicology Reviews},
year = {2004},
volume = {22},
number = {1},
pages = {1--12},
month = dec
}

@article{Lee:2006ja,
author = {Lee, Harold R and Johnson, Kenneth A},
title = {{Fidelity of the human mitochondrial DNA polymerase.}},
journal = {The Journal of biological chemistry},
year = {2006},
volume = {281},
number = {47},
pages = {36236--36240},
month = nov
}

@article{Liu:uw,
author = {Liu, Vincent W S and Shi, Hong Hui and Cheung, Annie N Y and Chiu, Pui Man and Leung, Tsin Wah and Nagley, Phillip and Wong, Ling Chui and Ngan, Hextan Y S},
title = {{High Incidence of Somatic Mitochondrial DNA Mutations in Human Ovarian Carcinomas}}
}

@article{Johns:2001dq,
author = {Johns, L E and Houlston, R S},
title = {{A systematic review and meta-analysis of familial colorectal cancer risk}},
journal = {The American journal of gastroenterology},
year = {2001},
volume = {96},
number = {10},
pages = {2992--3003},
month = oct
}

@article{Giuliani:2014vq,
author = {Giuliani, Cristina and Barbieri, Chiara and Li, Mingkun and Bucci, Laura and Monti, Daniela and Passarino, Giuseppe and Luiselli, Donata and Franceschi, Claudio and Stoneking, Mark and Garagnani, Paolo},
title = {{Transmission from centenarians to their offspring of mtDNA heteroplasmy revealed by ultra-deep sequencing.}},
journal = {Aging},
year = {2014},
volume = {6},
number = {6},
pages = {454--467},
month = jun
}

@article{Andre:1997vm,
author = {Andr{\'e}, P and Kim, A and Khrapko, K and Thilly, WG},
title = {{Fidelity and mutational spectrum of Pfu DNA polymerase on a human mitochondrial DNA sequence}},
journal = {Genome research},
year = {1997},
volume = {7},
number = {8},
pages = {843--852}
}

@article{DaSylva:2009dr,
author = {Da Sylva, Tanya R and Gordon, Carly S and Wu, Gillian E},
title = {{A genetic approach to quantifying human in vivo mutation frequency uncovers transcription level effects}},
journal = {Mutation Research/Fundamental and Molecular Mechanisms of Mutagenesis},
year = {2009},
volume = {670},
number = {1-2},
pages = {68--73},
month = nov
}

@article{Olumi:tj,
author = {Olumi, Aria F and Grossfeld, Gary D and Hayward, Simon W and Carroll, Peter R and Tlsty, Thea D and Cunha, Gerald R},
title = {{Carcinoma-associated Fibroblasts Direct Tumor Progression of Initiated Human Prostatic Epithelium}},
journal = {cancerres.aacrjournals.org}
}

@article{Lee:1991bk,
author = {Lee, B M and Yin, B Y and Herbert, R and Hemminki, Kari and Perera, F P and Santella, Regina M},
title = {{Immunologic measurement of polycyclic aromatic hydrocarbon-albumin adducts in foundry workers and roofers.}},
journal = {Scandinavian Journal of Work, Environment {\&} Health},
year = {1991},
volume = {17},
number = {3},
pages = {190--194},
month = jun
}

@article{Ivanov:2004ic,
author = {Ivanov, V K and Gorski, A I and Tsyb, A F and Ivanov, S I and Naumenko, R N and Ivanova, L V},
title = {{Solid cancer incidence among the Chernobyl emergency workers residing in Russia: estimation of radiation risks}},
journal = {Radiation and Environmental Biophysics},
year = {2004},
volume = {43},
number = {1},
pages = {35--42},
month = may
}

@article{TomitaMitchell:2000wga,
author = {Tomita-Mitchell, A and Kat, A G and Marcelino, L A and Li-Sucholeiki, X C and Goodluck-Griffith, J and Thilly, W G},
title = {{Mismatch repair deficient human cells: spontaneous and MNNG-induced mutational spectra in the HPRT gene.}},
year = {2000},
volume = {450},
number = {1-2},
pages = {125--138},
month = may
}

@article{Benitez:2012hc,
author = {Benitez, Cecil M and Goodyer, William R and Kim, Seung K},
title = {{Deconstructing pancreas developmental biology.}},
journal = {Cold Spring Harbor perspectives in biology},
year = {2012},
volume = {4},
number = {6},
month = jun
}

@article{Marcelino:1999bq,
author = {Marcelino, Luisa A and Thilly, William G},
title = {{Mitochondrial mutagenesis in human cells and tissues}},
journal = {Mutation Research/DNA Repair},
year = {1999},
volume = {434},
number = {3},
pages = {177--203},
month = jul
}

@article{Gurtner:2008hs,
author = {Gurtner, Geoffrey C and Werner, Sabine and Barrandon, Yann and Longaker, Michael T},
title = {{Wound repair and regeneration}},
journal = {Nature},
year = {2008},
volume = {453},
number = {7193},
pages = {314--321},
month = may
}

@article{Bermejo:2011uv,
author = {Bermejo, JL and Sundquist, J and Hemminki, K},
title = {{ScienceDirect - European Journal of Cancer : Clustering of concordant and discordant cancer types in Swedish couples is rare}},
journal = {European Journal of {\ldots}},
year = {2011}
}

@article{Zahl:2004eq,
author = {Zahl, Per-Henrik and Strand, Bj{\o}rn Heine and Maehlen, Jan},
title = {{Incidence of breast cancer in Norway and Sweden during introduction of nationwide screening: prospective cohort study.}},
journal = {BMJ (Clinical research ed.)},
year = {2004},
volume = {328},
number = {7445},
pages = {921--924},
month = apr
}

@article{TARKOWSKI:1961jl,
author = {TARKOWSKI, ANDRZEJ K},
title = {{Mouse Chim{\ae}ras Developed from Fused Eggs}},
journal = {Nature},
year = {1961},
volume = {190},
number = {4779},
pages = {857--860},
month = jun
}

@article{Ballard:2003dz,
author = {Ballard, J William O and Whitlock, Michael C},
title = {{The incomplete natural history of mitochondria}},
journal = {Molecular Ecology},
year = {2003},
volume = {13},
number = {4},
pages = {729--744}
}

@article{Alcolea:2014do,
author = {Alcolea, M P and Jones, P H},
title = {{Lineage Analysis of Epidermal Stem Cells}},
journal = {Cold Spring Harbor Perspectives in Medicine},
year = {2014},
volume = {4},
number = {1},
pages = {a015206--a015206},
month = jan
}

@article{Ji:2007co,
author = {Ji, J and Hemminki, K},
title = {{Familial blood vessel tumors and subsequent cancers}},
journal = {Annals of oncology : official journal of the European Society for Medical Oncology / ESMO},
year = {2007},
volume = {18},
number = {7},
pages = {1260--1267},
month = jul
}

@article{Anonymous:sy3UEFeO,
title = {{hsresearch00536-0122.pdf}}
}

@article{vanOven:2009is,
author = {van Oven, Mannis and Kayser, Manfred},
title = {{Updated comprehensive phylogenetic tree of global human mitochondrial DNA variation}},
journal = {Human mutation},
year = {2009},
volume = {30},
number = {2},
pages = {E386--E394},
month = feb
}

@article{Ashkenazi:2008ue,
author = {Ashkenazi, Rina and Gentry, Sara N and Jackson, Trachette L},
title = {{Pathways to tumorigenesis--modeling mutation acquisition in stem cells and their progeny.}},
journal = {Neoplasia (New York, N.Y.)},
year = {2008},
volume = {10},
number = {11},
pages = {1170--1182},
month = nov
}

@article{Fliss:2000ti,
author = {Fliss, M S and Usadel, H and Caballero, O L and Wu, L and Buta, M R and Eleff, S M and Jen, J and Sidransky, D},
title = {{Facile detection of mitochondrial DNA mutations in tumors and bodily fluids.}},
journal = {Science (New York, N.Y.)},
year = {2000},
volume = {287},
number = {5460},
pages = {2017--2019},
month = mar
}

@article{Navin:2010jd,
author = {Navin, Nicholas E and Hicks, James},
title = {{Tracing the tumor lineage.}},
journal = {Molecular oncology},
year = {2010},
volume = {4},
number = {3},
pages = {267--283},
month = jun
}

@article{Gattermann:2003el,
author = {Gattermann, N},
title = {{Mitochondrial DNA mutations in the hematopoietic system}},
journal = {Leukemia},
year = {2003},
volume = {18},
number = {1},
pages = {18--22},
month = nov
}

@article{MartinRichards:1997wc,
author = {Martin Richards, Vincent Macaulay Bryan Sykes Paul Pettitt Robert Hedges Peter Forster Hans-J{\"u}rgen Bandelt},
title = {{Reply to Cavalli-Sforza and Minch}},
journal = {American Journal of Human Genetics},
year = {1997},
volume = {61},
number = {1},
pages = {251},
month = jul
}

@article{Rammensee:1995fv,
author = {Rammensee, Hans-Georg and Friede, Thomas and Stevanovi{\'c}, Stefan},
title = {{MHC ligands and peptide motifs: first listing}},
journal = {Immunogenetics},
year = {1995},
volume = {41},
number = {4},
pages = {178--228},
month = feb
}

@article{Mitchell:2007eb,
author = {Mitchell, Michael E and Sander, Tara L and Klinkner, Denise B and Tomita-Mitchell, Aoy},
title = {{The molecular basis of congenital heart disease.}},
journal = {Seminars in thoracic and cardiovascular surgery},
year = {2007},
volume = {19},
number = {3},
pages = {228--237}
}

@article{FrancoisChapeville:1962tk,
author = {Francois Chapeville, Fritz Lipmann G{\"u}nter von Ehrenstein Bernard Weisblum William J Ray Jr Seymour Benzer},
title = {{ON THE ROLE OF SOLUBLE RIBONUCLEIC ACID IN CODING FOR AMINO ACIDS}},
journal = {Proceedings of the National Academy of Sciences of the United States of America},
year = {1962},
volume = {48},
number = {6},
pages = {1086},
month = jun
}

@article{Miller:2000bw,
author = {Miller, A B},
title = {{Canadian National Breast Screening Study-2: 13-Year Results of a Randomized Trial in Women Aged 50-59 Years}},
journal = {Journal of the National Cancer Institute},
year = {2000},
volume = {92},
number = {18},
pages = {1490--1499},
month = sep
}

@article{Li:2010bz,
author = {Li, Mingkun and Sch{\"o}nberg, Anna and Schaefer, Michael and Schroeder, Roland and Nasidze, Ivane and Stoneking, Mark},
title = {{Detecting heteroplasmy from high-throughput sequencing of complete human mitochondrial DNA genomes.}},
journal = {American Journal of Human Genetics},
year = {2010},
volume = {87},
number = {2},
pages = {237--249},
month = aug
}

@article{FIALKOW:1970hf,
author = {FIALKOW, P},
title = {{CLONAL ORIGIN FOR INDIVIDUAL BURKTTT TUMOURS}},
journal = {The Lancet},
year = {1970},
volume = {295},
number = {7643},
pages = {384--386},
month = feb
}

@article{Morgenthaler:2000tt,
author = {Morgenthaler, S and Tukey, J},
title = {{Fitting quantiles: Doubling, HR, HQ, and HHH distributions}},
journal = {Journal of Computational and Graphical {\ldots}},
year = {2000}
}

@article{Chatterjee:2006kx,
author = {Chatterjee, A and Mambo, E and Sidransky, D},
title = {{Mitochondrial DNA mutations in human cancer}},
journal = {Oncogene},
year = {2006},
volume = {25},
number = {34},
pages = {4663--4674},
month = aug
}

@article{Porcelli:wp,
author = {Porcelli, Anna Maria and Ghelli, Anna and Ceccarelli, Claudio and Lang, Martin and Cenacchi, Giovanna and Capristo, Mariantonietta and Pennisi, Lucia Fiammetta and Morra, Isabella and Ciccarelli, Enrica and Melcarne, Antonio and Bartoletti-Stella, Anna and Salfi, Nunzio and Tallini, Giovanni and Martinuzzi, Andrea and Carelli, Valerio and Attimonelli, Marcella and Rugolo, Michela and Romeo, Giovanni and Gasparre, Giuseppe},
title = {{The genetic and metabolic signature of oncocytic transformation implicates HIF1$\alpha$ destabilization}},
journal = {hmg.oxfordjournals.org}
}

@article{Martin:1980ki,
author = {Martin, Paul J and Najfeld, Vesna and Hansen, John A and Penfold, Grace K and Jacobson, Robert J and Fialkow, Philip J},
title = {{Involvement of the B-lymphoid system in chronic myelogenous leukaemia}},
journal = {, Published online: 04 September 1980; | doi:10.1038/287049a0},
year = {1980},
volume = {287},
number = {5777},
pages = {49--50},
month = sep
}

@article{Chiarelli:1976tf,
author = {Chiarelli, B},
title = {{The action of trypsin in producing bands in chromosomes}},
journal = {Nucleus (India)},
year = {1976}
}

@article{Schultz:2007uo,
author = {Schultz, Larry J and Blanpied, Gary S and Borozdin, Konstantin N and Fraser, Andrew M and Hengartner, Nicolas W and Klimenko, Alexei V and Morris, Christopher L and Orum, Chris and Sossong, Michael J},
title = {{Statistical reconstruction for cosmic ray muon tomography.}},
journal = {IEEE transactions on image processing : a publication of the IEEE Signal Processing Society},
year = {2007},
volume = {16},
number = {8},
pages = {1985--1993},
month = aug
}

@article{Hubers:2013kma,
author = {Hubers, A J and Prinsen, C F M and Sozzi, G and Witte, B I and Thunnissen, E},
title = {{Molecular sputum analysis for the diagnosis of lung cancer}},
journal = {British Journal of Cancer},
year = {2013},
volume = {109},
number = {3},
pages = {530--537},
month = aug
}

@article{Fialkow:1972hs,
author = {Fialkow, Philip J and Martin, George M and Klein, George and Clifford, Peter and Singh, Surjit},
title = {{Evidence for a clonal origin of head and neck tumors}},
journal = {International Journal of Cancer},
year = {1972},
volume = {9},
number = {1},
pages = {133--142},
month = jan
}

@article{Basanta:2011cm,
author = {Basanta, David and Ribba, Benjamin and Watkin, Emmanuel and You, Benoit and Deutsch, Andreas},
title = {{Computational analysis of the influence of the microenvironment on carcinogenesis}},
journal = {Mathematical biosciences},
year = {2011},
volume = {229},
number = {1},
pages = {22--29},
month = jan
}

@article{Weinberg:2010it,
author = {Weinberg, Frank and Hamanaka, Robert and Wheaton, William W. and Weinberg, Samuel and Joseph, Joy and Lopez, Marcos and Kalyanaraman, Balaraman and Mutlu, Gokhan M. and Budinger, G. R. Scott and Chandel, Navdeep S.},
title = {{Mitochondrial metabolism and ROS generation are essential for Kras-mediated tumorigenicity}},
journal = {Science Signaling},
year = {2010},
volume = {107},
number = {19},
pages = {8788},
month = may
}

@article{Barr:1973uh,
author = {Barr, R D and Fialkow, P J},
title = {{Clonal Origin of Chronic Myelocytic Leukemia {\textemdash} NEJM}},
journal = {The New England journal of medicine},
year = {1973}
}

@article{Muniappan:2002vf,
author = {Muniappan, Brindha P and Thilly, William G},
title = {{The DNA polymerase beta replication error spectrum in the adenomatous polyposis coli gene contains human colon tumor mutational hotspots.}},
journal = {Cancer research},
year = {2002},
volume = {62},
number = {11},
pages = {3271--3275},
month = jun
}

@article{Chervenick:1968ua,
author = {Chervenick, PA and Boggs, DR},
title = {{Quantitative studies of blood and bone marrow neutrophils in normal mice}},
journal = {{\ldots} --Legacy Content},
year = {1968}
}

@article{Ghielmini:2005uw,
author = {Ghielmini, Michele and Schmitz, Shu-Fang Hsu and Cogliatti, Sergio and Bertoni, Francesco and Waltzer, Ursula and Fey, Martin F and Betticher, Daniel C and Schefer, Hubert and Pichert, Gabriella and Stahel, Rolf and Ketterer, Nicolas and Bargetzi, Mario and Cerny, Thomas},
title = {{Effect of Single-Agent Rituximab Given at the Standard Schedule or As Prolonged Treatment in Patients With Mantle Cell Lymphoma: A Study of the Swiss Group for Clinical Cancer Research (SAKK)}},
journal = {Journal of clinical {\ldots}},
year = {2005}
}

@article{Ekstrom:2002fc,
author = {Ekstr{\o}m, Per Olaf and Bj{\o}rheim, Jens and Gaudernack, Gustav and Giercksky, Karl-Erik},
title = {{Population Screening of Single-Nucleotide Polymorphisms Exemplified by Analysis of 8000 Alleles}},
journal = {Journal of Biomolecular Screening},
year = {2002},
volume = {7},
number = {6},
pages = {501--506},
month = dec
}

@article{Welch:2010bs,
author = {Welch, H Gilbert and Black, William C},
title = {{Overdiagnosis in cancer.}},
journal = {JNCI Journal of the National Cancer Institute},
year = {2010},
volume = {102},
number = {9},
pages = {605--613},
month = may
}

@article{Prisyazhiuk:1991gi,
author = {Prisyazhiuk, Anatoly and Pjatak, O A and Buzanov, V A and Reeves, GillianK and Beral, Valerie},
title = {{Cancer in the Ukraine, post-Chernobyl}},
journal = {The Lancet},
year = {1991},
volume = {338},
number = {8778},
pages = {1334--1335},
month = nov
}

@article{Stachelek:2010hx,
author = {Stachelek, Gregory C and Dalal, Shibani and Donigan, Katherine A and Campisi Hegan, Denise and Sweasy, Joann B and Glazer, Peter M},
title = {{Potentiation of temozolomide cytotoxicity by inhibition of DNA polymerase beta is accentuated by BRCA2 mutation}},
journal = {Cancer research},
year = {2010},
volume = {70},
number = {1},
pages = {409--417}
}

@article{Hemminki:2001vv,
author = {Hemminki, K and Li, X},
title = {{Familial colorectal adenocarcinoma from the Swedish family-cancer database}},
journal = {International Journal of Cancer},
year = {2001},
volume = {94},
number = {5},
pages = {743--748}
}

@article{Wu:2007uf,
author = {Wu, J and Fu, Z and Yan, F},
title = {{ScienceDirect.com - TrAC Trends in Analytical Chemistry - Biomedical and clinical applications of immunoassays and immunosensors for tumor markers}},
journal = {TrAC Trends in Analytical Chemistry},
year = {2007}
}

@article{Ekstrom:2008hwa,
author = {Ekstrom, Per O and Khrapko, Konstantin and Li-Sucholeiki, Xiao-Cheng and Hunter, Ian W and Thilly, William G},
title = {{Analysis of mutational spectra by denaturing capillary electrophoresis}},
journal = {Nature Protocols},
year = {2008},
volume = {3},
number = {7},
pages = {1153--1166},
month = jun
}

@article{Aaltonen:1998ic,
author = {Aaltonen, L A and Salovaara, R and Kristo, P and Canzian, F and Hemminki, A and Peltom{\"a}ki, P and Chadwick, R B and K{\"a}{\"a}ri{\"a}inen, H and Eskelinen, M and J{\"a}rvinen, H and Mecklin, J P and de la Chapelle, A},
title = {{Incidence of hereditary nonpolyposis colorectal cancer and the feasibility of molecular screening for the disease}},
journal = {The New England journal of medicine},
year = {1998},
volume = {338},
number = {21},
pages = {1481--1487},
month = may
}

@article{Dini:2002hl,
author = {Dini, Luciana and Pagliara, Patrizia and Carl{\`a}, Emanuela C},
title = {{Phagocytosis of apoptotic cells by liver: a morphological study.}},
journal = {Microscopy research and technique},
year = {2002},
volume = {57},
number = {6},
pages = {530--540},
month = jun
}

@article{Maisel:2007bw,
author = {Maisel, Martina and Herr, Alexander and Milosevic, Javorina and Hermann, Andreas and Habisch, Hans-J{\"o}rg and Schwarz, Sigrid and Kirsch, Matthias and Antoniadis, Gregor and Brenner, Rolf and Hallmeyer-Elgner, Susanne and Lerche, Holger and Schwarz, Johannes and Storch, Alexander},
title = {{Transcription profiling of adult and fetal human neuroprogenitors identifies divergent paths to maintain the neuroprogenitor cell state.}},
journal = {Stem cells (Dayton, Ohio)},
year = {2007},
volume = {25},
number = {5},
pages = {1231--1240},
month = may
}

@article{Altieri:2007ew,
author = {Altieri, A and Hemminki, K},
title = {{Number of siblings and the risk of solid tumours: a nation-wide study}},
year = {2007},
volume = {96},
number = {11},
pages = {1755--1759},
month = jun
}

@article{Howell:2000kt,
author = {Howell, N and Chinnery, P F and Ghosh, S S and Fahy, E and Turnbull, D M},
title = {{Transmission of the human mitochondrial genome}},
journal = {Human Reproduction},
year = {2000},
volume = {15},
number = {suppl 2},
pages = {235--245},
month = jul
}

@article{Anonymous:2011it,
title = {{Correction for Kowald and Kirkwood, Evolution of the mitochondrial fusion-fission cycle and its role in aging}},
year = {2011},
volume = {108},
number = {39},
pages = {16481--16481},
month = sep
}

@article{Payne:2015kgb,
author = {Payne, Brendan A I and Gardner, Kristian and Coxhead, Jonathan and Chinnery, Patrick F},
title = {{25631003}},
journal = {Mitochondrial Medicine},
year = {2015},
volume = {1264},
number = {Chapter 6},
pages = {59--66},
month = jan
}

@article{Takahashi:2007gj,
author = {Takahashi, Kenji and Kohno, Takashi and Matsumoto, Shingo and Nakanishi, Yukihiro and Arai, Yasuhito and Fujiwara, Toshiyoshi and Tanaka, Noriaki and Yokota, Jun},
title = {{Clonality and heterogeneity of pulmonary blastoma from the viewpoint of genetic alterations: a case report.}},
journal = {Lung cancer (Amsterdam, Netherlands)},
year = {2007},
volume = {57},
number = {1},
pages = {103--108},
month = jul
}

@article{YuWaiMan:2010cg,
author = {Yu-Wai-Man, Patrick and Lai-Cheong, Joey and Borthwick, Gillian M and He, Langping and Taylor, Geoffrey A and Greaves, Laura C and Taylor, Robert W and Griffiths, Philip G and Turnbull, Douglass M},
title = {{Somatic mitochondrial DNA deletions accumulate to high levels in aging human extraocular muscles.}},
journal = {Investigative ophthalmology {\&} visual science},
year = {2010},
volume = {51},
number = {7},
pages = {3347--3353},
month = jul
}

@article{Payne:2015kg,
author = {Payne, Brendan A I and Gardner, Kristian and Coxhead, Jonathan and Chinnery, Patrick F},
title = {{Deep resequencing of mitochondrial DNA.}},
journal = {Methods in molecular biology (Clifton, N.J.)},
year = {2015},
volume = {1264},
pages = {59--66}
}

@article{Taylor:2003gc,
author = {Taylor, Robert W and Barron, Martin J and Borthwick, Gillian M and Gospel, Amy and Chinnery, Patrick F and Samuels, David C and Taylor, Geoffrey A and Plusa, Stefan M and Needham, Stephanie J and Greaves, Laura C and Kirkwood, Thomas B L and Turnbull, Douglass M},
title = {{Mitochondrial DNA mutations in human colonic crypt stem cells}},
journal = {Journal of Clinical Investigation},
year = {2003},
volume = {112},
number = {9},
pages = {1351--1360},
month = nov
}

@article{Hanahan:2000hxa,
author = {Hanahan, Douglas and Weinberg, Robert A},
title = {{The Hallmarks of Cancer}},
journal = {Cell},
year = {2000},
volume = {100},
number = {1},
pages = {57--70},
month = jan
}

@article{Zhu:2004hi,
author = {Zhu, W},
title = {{Mitochondrial DNA mutations in breast cancer tissue and in matched nipple aspirate fluid}},
journal = {Carcinogenesis},
year = {2004},
volume = {26},
number = {1},
pages = {145--152},
month = jun
}

@article{Shi:tq,
author = {Shi, Shan-Rong and Liu, Cheng and Pootrakul, Llana and Tang, Laurie and Young, Andrew and Chen, Ryan and Cote, Richard J and Taylor, Clive R},
title = {{Evaluation of the Value of Frozen Tissue Section Used as {\textquotedblleft}Gold Standard{\textquotedblright} for Immunohistochemistry}},
journal = {ajcp.ascpjournals.org}
}

@article{Spaaij:2004in,
author = {Spaaij, C J K and Pijls, L T J},
title = {{New dietary reference intakes in the Netherlands for energy, proteins, fats and digestible carbohydrates}},
journal = {European Journal of Clinical Nutrition},
year = {2004},
volume = {58},
number = {1},
pages = {191--194},
month = jan
}

@article{McCarthy:1991ic,
author = {McCarthy, Sean A and Kuzu, Isinsu and Gatter, Kevin C and Bicknell, Roy},
title = {{Heterogeneity of the endothelial cell and its role in organ preference of tumour metastasis}},
journal = {Trends in Pharmacological Sciences},
year = {1991},
volume = {12},
pages = {462--467},
month = jan
}

@article{Duluc:1994tz,
author = {Duluc, I and Freund, J N and Leberquier, C and Kedinger, M},
title = {{Fetal endoderm primarily holds the temporal and positional information required for mammalian intestinal development.}},
journal = {The Journal of Cell Biology},
year = {1994},
volume = {126},
number = {1},
pages = {211--221},
month = jul
}

@article{FIALKOW:1976fl,
author = {FIALKOW, P},
title = {{Clonal origin of human tumors}},
journal = {Biochimica et Biophysica Acta (BBA) - Reviews on Cancer},
year = {1976},
volume = {458},
number = {3},
pages = {283--321},
month = oct
}

@article{Coller:1998uk,
author = {Coller, H A and Khrapko, K and Torres, A and Frampton, M W and Utell, M J and Thilly, W G},
title = {{Mutational spectra of a 100-base pair mitochondrial DNA target sequence in bronchial epithelial cells: a comparison of smoking and nonsmoking twins}},
journal = {Cancer research},
year = {1998},
volume = {58},
number = {6},
pages = {1268}
}

@article{Shen:2010tf,
author = {Shen, L and Fang, H and Chen, T and He, J and Zhang, M},
title = {{Evaluating mitochondrial DNA in cancer occurrence and development - Shen - 2010 - Annals of the New York Academy of Sciences - Wiley Online Library}},
journal = {Annals of the New {\ldots}},
year = {2010}
}

@article{Timm:2006jm,
author = {Timm, Juliano and Kurepina, Natalia and Kreiswirth, Barry N and Post, Frank A and Walther, Gabrielle B and Wainwright, Helen C and Bekker, Linda-Gail and Kaplan, Gilla and McKinney, John D},
title = {{A multidrug-resistant, acr1-deficient clinical isolate of Mycobacterium tuberculosis is unimpaired for replication in macrophages.}},
journal = {The Journal of infectious diseases},
year = {2006},
volume = {193},
number = {12},
pages = {1703--1710},
month = jun
}

@booklet{Stewart:2011tt,
title = {{Signal processing methods for capillary electrophoresis}},
author = {Stewart, R and Gideoni, I and Zhu, Y},
year = {2011}
}

@article{Lim:2007id,
author = {Lim, Kok Seong and Naviaux, Robert K and Haas, Richard H},
title = {{Quantitative mitochondrial DNA mutation analysis by denaturing HPLC.}},
journal = {Clinical chemistry},
year = {2007},
volume = {53},
number = {6},
pages = {1046--1052},
month = jun
}

@article{RHDon:1991wg,
author = {R H Don, P T Cox B J Wainwright K Baker J S Mattick},
title = {{'Touchdown' PCR to circumvent spurious priming during gene amplification.}},
journal = {Nucleic acids research},
year = {1991},
volume = {19},
number = {14},
pages = {4008},
month = jul
}

@article{Tobe:2008bi,
author = {Tobe, Shanan S and Linacre, Adrian M T},
title = {{A technique for the quantification of human and non-human mammalian mitochondrial DNA copy number in forensic and other mixtures}},
journal = {Forensic Science International: Genetics},
year = {2008},
volume = {2},
number = {4},
pages = {249--256},
month = sep
}

@article{Chaplain:2006cj,
author = {Chaplain, M A J},
title = {{Mathematical modelling of the loss of tissue compression responsiveness and its role in solid tumour development}},
journal = {Mathematical Medicine and Biology},
year = {2006},
volume = {23},
number = {3},
pages = {197--229},
month = apr
}

@article{Kirkwood:2003dn,
author = {Kirkwood, Thomas B L and Boys, Richard J and Gillespie, Colin S and Proctor, Carole J and Shanley, Daryl P and Wilkinson, Darren J},
title = {{Innovation: Integration from proteins to organs: the Physiome Project}},
journal = {Nature Reviews Molecular Cell Biology},
year = {2003},
volume = {4},
number = {3},
pages = {243--249},
month = mar
}

@article{Gan:2008bf,
author = {Gan, Gregory N and Wittschieben, John P and Wittschieben, Birgitte {\O} and Wood, Richard D},
title = {{DNA polymerase zeta (pol zeta) in higher eukaryotes}},
journal = {Cell research},
year = {2008},
volume = {18},
number = {1},
pages = {174--183}
}

@article{Heppner:1984ve,
author = {Heppner, Gloria H},
title = {{Tumor Heterogeneity}},
journal = {Cancer research},
year = {1984}
}

@article{Fan:2012hg,
author = {Fan, Jia and Deng, Xiaoyong and Gallagher, James W and Huang, Haiyu and Huang, Yi and Wen, Jianguo and Ferrari, Mauro and Shen, Haifa and Hu, Ye},
title = {{Monitoring the progression of metastatic breast cancer on nanoporous silica chips.}},
journal = {Philosophical transactions. Series A, Mathematical, physical, and engineering sciences},
year = {2012},
volume = {370},
number = {1967},
pages = {2433--2447},
month = may
}

@article{Anonymous:1976hxa,
title = {{Cell Marker Studies of Human Tumorigenesis}},
year = {1976},
volume = {28},
number = {1},
pages = {17--33},
month = jan
}

@article{Hemminki:1993jf,
author = {Hemminki, Kari},
title = {{DNA adducts, mutations and cancer}},
journal = {Carcinogenesis},
year = {1993},
volume = {14},
number = {10},
pages = {2007--2012}
}

@article{Mizushina:2000ts,
author = {Mizushina, Y and Ohkubo, T and Sugawara, F and Sakaguchi, K},
title = {{Structure of lithocholic acid binding to the N-terminal 8-kDa domain of DNA polymerase beta}},
journal = {Biochemistry},
year = {2000},
volume = {39},
number = {41},
pages = {12606--12613},
month = oct
}

@article{Tsuzuki:1983ez,
author = {Tsuzuki, Teruhisa and Nomiyama, Hisayuki and Setoyama, Chiaki and Maeda, Shuichiro and Shimada, Kazunori},
title = {{Presence of mitochondrial-DNA-like sequences in the human nuclear DNA}},
journal = {Gene},
year = {1983},
volume = {25},
number = {2-3},
pages = {223--229},
month = nov
}

@article{Hemminki:2002en,
author = {Hemminki, Kari and Granstr{\"o}m, Charlotta and Czene, Kamila},
title = {{Attributable risks for familial breast cancer by proband status and morphology: a nationwide epidemiologic study from Sweden}},
journal = {International journal of cancer Journal international du cancer},
year = {2002},
volume = {100},
number = {2},
pages = {214--219},
month = jul
}

@article{Gray:1992vl,
author = {Gray, H and Wong, T W},
title = {{Purification and identification of subunit structure of the human mitochondrial DNA polymerase.}},
journal = {Journal of Biological Chemistry},
year = {1992}
}

@article{Andreu:2009kh,
author = {Andreu, Antonio L and Martinez, Ramiro and Marti, Ramon and Garc{\'\i}a-Arum{\'\i}, Elena},
title = {{Quantification of mitochondrial DNA copy number: Pre-analytical factors}},
journal = {Mitochondrion},
year = {2009},
volume = {9},
number = {4},
pages = {242--246},
month = jul
}

@article{Lightowlers:1997uo,
author = {Lightowlers, R N and Chinnery, P F and Turnbull, D M and Howell, N},
title = {{Mammalian mitochondrial genetics: heredity, heteroplasmy and disease.}},
journal = {Trends in genetics : TIG},
year = {1997},
volume = {13},
number = {11},
pages = {450--455},
month = nov
}

@article{Ehrich:2011ku,
author = {Ehrich, Mathias and Deciu, Cosmin and Zwiefelhofer, Tricia and Tynan, John A and Cagasan, Lesley and Tim, Roger and Lu, Vivian and McCullough, Ron and McCarthy, Erin and Nygren, Anders O H and Dean, Jarrod and Tang, Lin and Hutchison, Don and Lu, Tim and Wang, Huiquan and Angkachatchai, Vach and Oeth, Paul and Cantor, Charles R and Bombard, Allan and van den Boom, Dirk},
title = {{Noninvasive detection of fetal trisomy 21 by sequencing of DNA in maternal blood: a study in a clinical setting.}},
journal = {American journal of obstetrics and gynecology},
year = {2011},
volume = {204},
number = {3},
pages = {205.e1--11},
month = mar
}

@article{Kini:2013kr,
author = {Kini, Lohith G and Herrero-Jimenez, Pablo and Kamath, Tushar and Sanghvi, Jayodita and Gutierrez, Efren and Hensle, David and Kogel, John and Kusko, Rebecca and Rexer, Karl and Kurzweil, Ray and Refinetti, Paulo and Morgenthaler, Stephan and Koledova, Vera V and Gostjeva, Elena V and Thilly, William G},
title = {{Mutator/Hypermutable fetal/juvenile metakaryotic stem cells and human colorectal carcinogenesis.}},
journal = {Frontiers in oncology},
year = {2013},
volume = {3},
pages = {267}
}

@article{Fialkow:1981uw,
author = {Fialkow, P J and Faguet, G B and Jacobson, R J and Vaidya, K and Murphy, S},
title = {{Evidence that essential thrombocythemia is a clonal disorder with origin in a multipotent stem cell}},
year = {1981},
volume = {58},
number = {5},
pages = {916--919},
month = nov
}

@article{Kratochwil:1996wk,
author = {Kratochwil, K and Dull, M and Farinas, I and Galceran, J and Grosschedl, R},
title = {{Lef1 expression is activated by BMP-4 and regulates inductive tissue interactions in tooth and hair development.}},
journal = {Genes {\&} development},
year = {1996},
volume = {10},
number = {11},
pages = {1382--1394},
month = jun
}

@article{Roose:2007uf,
author = {Roose, T and Chapman, SJ},
title = {{Mathematical models of avascular cancer - The Mathematical Institute, University of Oxford, Eprints Archive}},
journal = {Siam Review},
year = {2007}
}

@article{Meissner:2000uq,
author = {Meissner, C and Mohamed, S A and Klueter, H and Hamann, K and von Wurmb, N and Oehmichen, M},
title = {{Quantification of mitochondrial DNA in human blood cells using an automated detection system.}},
journal = {Forensic science international},
year = {2000},
volume = {113},
number = {1-3},
pages = {109--112},
month = sep
}

@article{Yin:2004dr,
author = {Yin, P H and Lee, H C and Chau, G Y and Wu, Y T and Li, S H and Lui, W Y and Wei, Y H and Liu, T Y and Chi, C W},
title = {{Alteration of the copy number and deletion of mitochondrial DNA in human hepatocellular carcinoma}},
year = {2004},
month = may
}

@article{Hotta:1970tl,
author = {Hotta, Y and Benzer, S},
title = {{Genetic Dissection of the Drosophila Nervous System by Means of Mosaics}},
journal = {{\ldots} of the National Academy of Sciences},
year = {1970}
}

@article{Tuppen:2010fq,
author = {Tuppen, Helen A L and Blakely, Emma L and Turnbull, Douglass M and Taylor, Robert W},
title = {{Mitochondrial DNA mutations and human disease}},
year = {2010},
volume = {1797},
number = {2},
pages = {113--128},
month = feb
}

@article{Hoppins:2007hm,
author = {Hoppins, Suzanne and Lackner, Laura and Nunnari, Jodi},
title = {{The machines that divide and fuse mitochondria.}},
journal = {Annual review of biochemistry},
year = {2007},
volume = {76},
pages = {751--780}
}

@article{Passarino:2002bw,
author = {Passarino, Giuseppe and Cavalleri, Gianpiero L and Lin, Alice A and Cavalli-Sforza, Luigi Luca and B{\o}rresen-Dale, Anne-Lise and Underhill, Peter A},
title = {{Different genetic components in the Norwegian population revealed by the analysis of mtDNA and Y chromosome polymorphisms.}},
journal = {European journal of human genetics : EJHG},
year = {2002},
volume = {10},
number = {9},
pages = {521--529},
month = sep
}

@article{Jones:2001th,
author = {Jones, J B and Song, J J and Hempen, P M and Parmigiani, G and Hruban, R H and Kern, S E},
title = {{Detection of Mitochondrial DNA Mutations in Pancreatic Cancer Offers a ''Mass''-ive Advantage over Detection of Nuclear DNA Mutations}},
journal = {Cancer research},
year = {2001},
volume = {61},
number = {4},
pages = {1299--1304},
month = feb
}

@article{Fellous:2008fp,
author = {Fellous, Tariq G and Islam, Shahriar and Tadrous, Paul J and Elia, George and Kocher, Hemant M and Bhattacharya, Satyajit and Mears, Lisa and Turnbull, Douglas M and Taylor, Robert W and Greaves, Laura C and Chinnery, Patrick F and Taylor, Geoffery and McDonald, Stuart A C and Wright, Nicholas A and Alison, Malcolm R},
title = {{Locating the stem cell niche and tracing hepatocyte lineages in human liver}},
journal = {Hepatology},
year = {2008},
volume = {49},
number = {5},
pages = {1655--1663},
month = dec
}

@article{Ruijter:2009fe,
author = {Ruijter, J M and Ramakers, C and Hoogaars, W M H and Karlen, Y and Bakker, O and van den Hoff, M J B and Moorman, A F M},
title = {{Amplification efficiency: linking baseline and bias in the analysis of quantitative PCR data}},
journal = {Nucleic acids research},
year = {2009},
volume = {37},
number = {6},
pages = {e45--e45},
month = jan
}

@article{Simons:2011kf,
author = {Simons, Benjamin D and Clevers, Hans},
title = {{Stem cell self-renewal in intestinal crypt.}},
journal = {Experimental cell research},
year = {2011},
volume = {317},
number = {19},
pages = {2719--2724},
month = nov
}

@article{Rohlf:2000cp,
author = {Rohlf, F J},
title = {{Statistical power comparisons among alternative morphometric methods.}},
journal = {American journal of physical anthropology},
year = {2000},
volume = {111},
number = {4},
pages = {463--478},
month = apr
}

@article{Rock:2011uy,
author = {Rock, J R and Hogan, BLM},
title = {{Epithelial progenitor cells in lung development, maintenance, repair, and disease}},
journal = {Annual review of cell and {\ldots}},
year = {2011}
}

@article{CancerGenomeAtlasNetwork:2012dg,
author = {{Cancer Genome Atlas Network}},
title = {{Comprehensive molecular characterization of human colon and rectal cancer.}},
journal = {Nature},
year = {2012},
volume = {487},
number = {7407},
pages = {330--337},
month = jul
}

@article{Ekstrom:2007jb,
author = {Ekstrom, Per O and Bj{\o}rheim, Jens and Thilly, William G},
title = {{Technology to accelerate pangenomic scanning for unknown point mutations in exonic sequences: cycling temperature capillary electrophoresis (CTCE)}},
journal = {BMC Genetics},
year = {2007},
volume = {8},
number = {1},
pages = {54}
}

@article{Morgenthaler:2007ug,
author = {Morgenthaler, S},
title = {{A survey of robust statistics}},
journal = {Statistical Methods and Applications},
year = {2007}
}

@article{Noort:2003wq,
author = {Noort, WA and Scherjon, SA},
title = {{Mesenchymal stem cells in human second-trimester bone marrow, liver, lung, and spleen exhibit a similar immunophenotype but a heterogeneous multilineage differentiation potential}},
journal = {{\ldots}},
year = {2003}
}

@article{Bjerkvig:2005ee,
author = {Bjerkvig, Rolf and Tysnes, Berit B and Aboody, Karen S and Najbauer, Joseph and Terzis, A J A},
title = {{Opinion: The origin of the cancer stem cell: current controversies and new insights}},
journal = {Nature Reviews Cancer},
year = {2005},
volume = {5},
number = {11},
pages = {899--904},
month = nov
}

@article{Quinque:2006wk,
author = {Quinque, D and Kittler, R and Kayser, M and Stoneking, M},
title = {{Evaluation of saliva as a source of human DNA for population and association studies 10.1016/j.ab.2006.03.021 : Analytical Biochemistry | ScienceDirect.com}},
journal = {Analytical {\ldots}},
year = {2006}
}

@article{Heller:1998uf,
author = {Heller, Christoph and Slater, Gary W and Mayer, Pascal and Dovichi, Norman and Pinto, Devanand and Viovy, Jean-Louis and Drouin, Guy},
title = {{Free-solution electrophoresis of DNA}},
journal = {Journal of Chromatography a},
year = {1998},
volume = {806},
number = {1},
pages = {113--121}
}

@article{Hinselwood:2005cl,
author = {Hinselwood, David C and Abrahamsen, Torveig W and Ekstrom, Per O},
title = {{BRAF mutation detection and identification by cycling temperature capillary electrophoresis}},
journal = {Electrophoresis},
year = {2005},
volume = {26},
number = {13},
pages = {2553--2561},
month = jul
}

@article{Ramos:2011ht,
author = {Ramos, Amanda and Barbena, Elena and Mateiu, Ligia and del Mar Gonz{\'a}lez, Mar{\'\i}a and Mairal, Quim and Lima, Manuela and Montiel, Rafael and Aluja, Maria Pilar and Santos, Cristina},
title = {{Nuclear insertions of mitochondrial origin: Database updating and usefulness in cancer studies.}},
journal = {Mitochondrion},
year = {2011},
volume = {11},
number = {6},
pages = {946--953},
month = nov
}

@article{Kujoth:2006ex,
author = {Kujoth, G C},
title = {{Mitochondrial DNA Mutations and Apoptosis in Mammalian Aging}},
journal = {Cancer research},
year = {2006},
volume = {66},
number = {15},
pages = {7386--7389},
month = aug
}

@article{Bignotti:2006fi,
author = {Bignotti, Eliana and Tassi, Renata A and Calza, Stefano and Ravaggi, Antonella and Romani, Chiara and Rossi, Elisa and Falchetti, Marcella and Odicino, Franco E and Pecorelli, Sergio and Santin, Alessandro D},
title = {{Differential gene expression profiles between tumor biopsies and short-term primary cultures of ovarian serous carcinomas: Identification of novel molecular biomarkers for early diagnosis and therapy}},
journal = {Gynecologic Oncology},
year = {2006},
volume = {103},
number = {2},
pages = {405--416},
month = nov
}

@article{Bookstein:1996fr,
author = {Bookstein, Fred L},
title = {{Biometrics, biomathematics and the morphometric synthesis}},
journal = {Bulletin of Mathematical Biology},
year = {1996},
volume = {58},
number = {2},
pages = {313--365},
month = mar
}

@article{Donne:2013cv,
author = {Donne, Matthew L and Rock, Jason R},
title = {{What silent mutations say about the human airways.}},
journal = {Elife},
year = {2013},
volume = {2},
pages = {e01541}
}

@article{Ekstrom:2008hw,
author = {Ekstrom, Per O and Khrapko, Konstantin and Li-Sucholeiki, Xiao-Cheng and Hunter, Ian W and Thilly, William G},
title = {{Analysis of mutational spectra by denaturing capillary electrophoresis}},
journal = {Nature Protocols},
year = {2008},
volume = {3},
number = {7},
pages = {1153--1166},
month = jun
}

@article{Kretzschmar:2012jsb,
author = {Kretzschmar, Kai and Watt, Fiona M},
title = {{Lineage Tracing}},
journal = {Cell},
year = {2012},
volume = {148},
number = {1-2},
pages = {33--45},
month = jan
}

@article{Morgenthaler:1994ti,
author = {Morgenthaler, S},
title = {{Small sample efficiency and exact fit for Cauchy regression models}},
journal = {Statistics {\&} Probability Letters},
year = {1994}
}

@article{Refinetti:2016eu,
author = {Refinetti, Paulo and Morgenthaler, Stephan and Ekstrom, Per O},
title = {{Cycling temperature capillary electrophoresis: A quantitative, fast and inexpensive method to detect mutations in mixed populations of human mitochondrial DNA.}},
journal = {Mitochondrion},
year = {2016},
volume = {29},
pages = {65--74},
month = may
}

@article{Cairns:1975ui,
author = {Cairns, J},
title = {{Mutation selection and the natural history of cancer.}},
journal = {Nature},
year = {1975},
volume = {255},
number = {5505},
pages = {197--200},
month = may
}

@article{Hemminki:2007bx,
author = {Hemminki, Kari and Ji, Jianguang and F{\"o}rsti, Asta},
title = {{Risks for familial and contralateral breast cancer interact multiplicatively and cause a high risk}},
journal = {Cancer research},
year = {2007},
volume = {67},
number = {3},
pages = {868--870},
month = feb
}

@article{Chang:2013en,
author = {Chang, Vivian Y and Federman, Noah and Martinez-Agosto, Julian and Tatishchev, Sergei F and Nelson, Stanley F},
title = {{Whole exome sequencing of pediatric gastric adenocarcinoma reveals an atypical presentation of Li-Fraumeni syndrome.}},
journal = {Pediatric blood {\&} cancer},
year = {2013},
volume = {60},
number = {4},
pages = {570--574},
month = apr
}

@article{Anonymous:2006dm,
title = {{Chronic Oxaliplatin Resistance Induces Epithelial-to-Mesenchymal Transition in Colorectal Cancer Cell Lines}},
year = {2006},
volume = {12},
number = {14},
pages = {4147--4153},
month = jul
}

@article{Yao:2007ww,
author = {Yao, Y.G. and Childs, R.W. and Kajigaya, S. and McCoy Jr, J.P. and Young, N.S.},
title = {{Mitochondrial DNA sequence heterogeneity of single CD34+ cells after nonmyeloablative allogeneic stem cell transplantation}},
journal = {Stem cells (Dayton, Ohio)},
year = {2007},
volume = {25},
number = {10},
pages = {2670--2676}
}

@article{Abenius:2012fa,
author = {Abenius, Tobias and J{\"o}rnsten, Rebecka and Kling, Teresia and Schmidt, Linn{\'e}a and S{\'a}nchez, Jos{\'e} and Nelander, Sven},
title = {{System-scale network modeling of cancer using EPoC.}},
journal = {Advances in experimental medicine and biology},
year = {2012},
volume = {736},
pages = {617--643}
}

@article{Hemminki:2005ic,
author = {Hemminki, Kari and Chen, Bowang},
title = {{Familial risks for colorectal cancer show evidence on recessive inheritance}},
journal = {International journal of cancer Journal international du cancer},
year = {2005},
volume = {115},
number = {5},
pages = {835--838},
month = jul
}

@article{Gerlinger:2012ud,
author = {Gerlinger, M and Rowan, AJ and Horswell, S},
title = {{Intratumor Heterogeneity and Branched Evolution Revealed by Multiregion Sequencing {\textemdash} NEJM}},
journal = {{\ldots} Journal of Medicine},
year = {2012}
}

@article{MANTOVANI:2002dx,
author = {MANTOVANI, A and SOZZANI, S and LOCATI, M and ALLAVENA, P and SICA, A},
title = {{Macrophage polarization: tumor-associated macrophages as a paradigm for polarized M2 mononuclear phagocytes}},
journal = {Trends in immunology},
year = {2002},
volume = {23},
number = {11},
pages = {549--555},
month = nov
}

@article{Chinnery:2004eb,
author = {Chinnery, Patrick F and DiMauro, Salvatore and Shanske, Sara and Schon, Eric A and Zeviani, Massimo and Mariotti, Caterina and Carrara, Fanco and Lombes, Anne and Laforet, Pascal and Ogier, Hel{\`e}ne and Jaksch, Michaela and Lochm{\"u}ller, Hanns and Horvath, Rita and Deschauer, Marcus and Thorburn, David R and Bindoff, Laurence A and Poulton, Joanna and Taylor, Robert W and Matthews, John N S and Turnbull, Douglass M},
title = {{Risk of developing a mitochondrial DNA deletion disorder.}},
journal = {Lancet},
year = {2004},
volume = {364},
number = {9434},
pages = {592--596},
month = aug
}

@article{Park:2002gg,
author = {Park, So-Jung and Taton, T Andrew and Mirkin, Chad A},
title = {{Array-based electrical detection of DNA with nanoparticle probes.}},
journal = {Science (New York, N.Y.)},
year = {2002},
volume = {295},
number = {5559},
pages = {1503--1506},
month = feb
}

@article{VanKeymeulen:2012jf,
author = {Van Keymeulen, Alexandra and Blanpain, C{\'e}dric},
title = {{Tracing epithelial stem cells during development, homeostasis, and repair.}},
journal = {The Journal of Cell Biology},
year = {2012},
volume = {197},
number = {5},
pages = {575--584},
month = may
}

@article{Hatzikirou:2005tx,
author = {Hatzikirou, H and Deutsch, A},
title = {{Mathematical modelling of glioblastoma tumour development: a review}},
journal = {Mathematical {\ldots}},
year = {2005}
}

@article{Gerisch:2008fj,
author = {Gerisch, A and Chaplain, M A J},
title = {{Mathematical modelling of cancer cell invasion of tissue: Local and non-local models and the effect of adhesion}},
journal = {Journal of Theoretical Biology},
year = {2008},
volume = {250},
number = {4},
pages = {684--704},
month = feb
}

@article{Jacobson:1978wl,
author = {Jacobson, R J and Salo, A and Fialkow, P J},
title = {{Agnogenic myeloid metaplasia: a clonal proliferation of hematopoietic stem cells with secondary myelofibrosis}},
year = {1978}
}

@article{Neres:2012cy,
author = {Neres, Jo{\~a}o and Pojer, Florence and Molteni, Elisabetta and Chiarelli, Laurent R and Dhar, Neeraj and Boy-R{\"o}ttger, Stefanie and Buroni, Silvia and Fullam, Elizabeth and Degiacomi, Giulia and Lucarelli, Anna Paola and Read, Randy J and Zanoni, Giuseppe and Edmondson, Dale E and De Rossi, Edda and Pasca, Maria Rosalia and McKinney, John D and Dyson, Paul J and Riccardi, Giovanna and Mattevi, Andrea and Cole, Stewart T and Binda, Claudia},
title = {{Structural basis for benzothiazinone-mediated killing of Mycobacterium tuberculosis.}},
journal = {Science translational medicine},
year = {2012},
volume = {4},
number = {150},
pages = {150ra121},
month = sep
}

@article{Moolgavkar:1981tp,
author = {Moolgavkar, S H and Knudson, A G},
title = {{Mutation and cancer: a model for human carcinogenesis.}},
journal = {Journal of the National Cancer Institute},
year = {1981},
volume = {66},
number = {6},
pages = {1037--1052},
month = jun
}

@article{Berry:2005fq,
author = {Berry, Donald A and Cronin, Kathleen A and Plevritis, Sylvia K and Fryback, Dennis G and Clarke, Lauren and Zelen, Marvin and Mandelblatt, Jeanne S and Yakovlev, Andrei Y and Habbema, J Dik F and Feuer, Eric J and {Cancer Intervention and Surveillance Modeling Network (CISNET) Collaborators}},
title = {{Effect of screening and adjuvant therapy on mortality from breast cancer.}},
journal = {The New England journal of medicine},
year = {2005},
volume = {353},
number = {17},
pages = {1784--1792},
month = oct
}

@article{Poovorawan:2012wo,
author = {Poovorawan, Kittiyod and Suksawatamnuay, Sirinporn and Sahakitrungruang, Chucheep and Treeprasertsuk, Sombat and Wisedopas, Naruemon and Komolmit, Piyawat and Poovorawan, Yong},
title = {{Colon cancer prevention by detection of APC gene mutation in a family with attenuated familial adenomatous polyposis.}},
journal = {Asian Pacific journal of cancer prevention : APJCP},
year = {2012},
volume = {13},
number = {10},
pages = {5101--5104}
}

@article{Howell:1992km,
author = {Howell, Neil and Halvorson, S and Kubacka, I and McCullough, D A and Bindoff, L A and Turnbull, D M},
title = {{Mitochondrial gene segregation in mammals: is the bottleneck always narrow?}},
journal = {Human Genetics},
year = {1992},
volume = {90},
number = {1-2},
pages = {117--120},
month = sep
}

@article{Khrapko:1994tp,
author = {Khrapko, K and Andr{\'e}, P and Cha, R and Hu, G and Thilly, W G},
title = {{ScienceDirect Error}},
journal = {{\ldots} in nucleic acid research and {\ldots}},
year = {1994}
}

@article{ARMITAGE:1953vi,
author = {ARMITAGE, P},
title = {{A note on the time-homogeneous birth process}},
journal = {Journal of the Royal Statistical Society. Series B ( {\ldots}},
year = {1953}
}

@article{Kaelin:2007et,
author = {Kaelin, W G},
title = {{The von Hippel-Lindau Tumor Suppressor Protein and Clear Cell Renal Carcinoma}},
journal = {Clinical Cancer Research},
year = {2007},
volume = {13},
number = {2},
pages = {680s--684s},
month = jan
}

@article{Fialkow:1971dg,
author = {Fialkow, P J and Bryant, J I and Thomas, E D and Neiman, P E},
title = {{LEUK{\AE}MIC TRANSFORMATION OF ENGRAFTED HUMAN MARROW CELLS IN VIVO}},
journal = {The Lancet},
year = {1971},
volume = {297},
number = {7693},
pages = {251--255},
month = feb
}

@article{Hansen:2007be,
author = {Hansen, T v O and Simonsen, M K and Nielsen, F C and Hundrup, Y A},
title = {{Collection of Blood, Saliva, and Buccal Cell Samples in a Pilot Study on the Danish Nurse Cohort: Comparison of the Response Rate and Quality of Genomic DNA}},
year = {2007},
volume = {16},
number = {10},
pages = {2072--2076},
month = oct
}

@article{Bellahcene:2007vu,
author = {Bellahcene, A and Bachelier, R and Detry, C},
title = {{Breast Cancer Research and Treatment, Volume 101, Number 2 - SpringerLink}},
journal = {Breast cancer research {\ldots}},
year = {2007}
}

@article{MorenoHagelsieb:2004ti,
author = {Moreno-Hagelsieb, L and Lobert, PE and Pampin, R},
title = {{Sensitive DNA electrical detection based on interdigitated Al/Al2O3 microelectrodes 10.1016/j.snb.2003.10.036 : Sensors and Actuators B: Chemical | ScienceDirect.com}},
journal = {Sensors and Actuators B {\ldots}},
year = {2004}
}

@article{Cunha:2003dw,
author = {Cunha, Gerald R and Hayward, Simon W and Wang, Y Z and Ricke, William A},
title = {{Role of the stromal microenvironment in carcinogenesis of the prostate}},
journal = {International Journal of Cancer},
year = {2003},
volume = {107},
number = {1},
pages = {1--10},
month = aug
}

@article{Pluijmers:2012kf,
author = {Pluijmers, Britt I and Ponniah, Allan J T and Ruff, Clifford and Dunaway, David},
title = {{Using principal component analysis to describe the Apert skull deformity and simulate its correction.}},
journal = {Journal of plastic, reconstructive {\&} aesthetic surgery : JPRAS},
year = {2012},
volume = {65},
number = {12},
pages = {1750--1752},
month = dec
}

@article{Bookstein:1996tc,
author = {Bookstein, F L},
title = {{The morphometric synthesis}},
journal = {Computing Science and Statistics},
year = {1996}
}

@article{Mishmar:2004bh,
author = {Mishmar, Dan and Ruiz-Pesini, Eduardo and Brandon, Martin and Wallace, Douglas C},
title = {{Mitochondrial DNA-like sequences in the nucleus (NUMTs): insights into our African origins and the mechanism of foreign DNA integration.}},
journal = {Human mutation},
year = {2004},
volume = {23},
number = {2},
pages = {125--133},
month = feb
}

@article{Buys:2011eg,
author = {Buys, Saundra S and Partridge, Edward and Black, Amanda and Johnson, Christine C and Lamerato, Lois and Isaacs, Claudine and Reding, Douglas J and Greenlee, Robert T and Yokochi, Lance A and Kessel, Bruce and Crawford, E David and Church, Timothy R and Andriole, Gerald L and Weissfeld, Joel L and Fouad, Mona N and Chia, David and O{\textquoteright}Brien, Barbara and Ragard, Lawrence R and Clapp, Jonathan D and Rathmell, Joshua M and Riley, Thomas L and Hartge, Patricia and Pinsky, Paul F and Zhu, Claire S and Izmirlian, Grant and Kramer, Barnett S and Miller, Anthony B and Xu, Jian-Lun and Prorok, Philip C and Gohagan, John K and Berg, Christine D and Team, for the PLCO Project},
title = {{Effect of Screening on Ovarian Cancer MortalityThe Prostate, Lung, Colorectal and Ovarian (PLCO) Cancer Screening Randomized Controlled Trial}},
journal = {JAMA: The Journal of the American Medical Association},
year = {2011},
volume = {305},
number = {22},
pages = {2295--2303},
month = jun
}

@article{Chen:2013ge,
author = {Chen, Xin and Rycaj, Kiera and Liu, Xin and Tang, Dean G},
title = {{New insights into prostate cancer stem cells.}},
journal = {Cell cycle (Georgetown, Tex)},
year = {2013},
volume = {12},
number = {4},
pages = {579--586},
month = feb
}

@article{Dhar:2007cs,
author = {Dhar, Neeraj and McKinney, John D},
title = {{Microbial phenotypic heterogeneity and antibiotic tolerance.}},
journal = {Current opinion in microbiology},
year = {2007},
volume = {10},
number = {1},
pages = {30--38},
month = feb
}

@article{vonZglinicki:2001gh,
author = {von Zglinicki, T},
title = {{Stress, DNA damage and ageing {\textemdash} an integrative approach}},
journal = {Experimental Gerontology},
year = {2001},
volume = {36},
number = {7},
pages = {1049--1062},
month = jul
}

@article{Chaplain:2006vf,
author = {Chaplain, MAJ and McDougall, SR},
title = {{Mathematical modeling of tumor-induced angiogenesis}},
journal = {Annu Rev Biomed {\ldots}},
year = {2006}
}

@article{Barker:2008cb,
author = {Barker, Nick and Ridgway, Rachel A and van Es, Johan H and van de Wetering, Marc and Begthel, Harry and van den Born, Maaike and Danenberg, Esther and Clarke, Alan R and Sansom, Owen J and Clevers, Hans},
title = {{Crypt stem cells as the cells-of-origin of intestinal cancer}},
journal = {Nature},
year = {2008},
volume = {457},
number = {7229},
pages = {608--611},
month = dec
}

@article{Tanyi:2008it,
author = {Tanyi, M and Olasz, J and K{\'a}mory, E and Csuka, O and Tanyi, J L and Ress, Z and Damjanovich, L},
title = {{Difficulties in recognizing families with Hereditary Non-polyposis Colorectal Carcinoma. Presentation of 4 families with proven mutation}},
journal = {European Journal of Surgical Oncology (EJSO)},
year = {2008},
volume = {34},
number = {12},
pages = {1322--1327},
month = dec
}

@article{Hemminki:2004dn,
author = {Hemminki, K and Li, X},
title = {{Familial risk in testicular cancer as a clue to a heritable and environmental aetiology}},
year = {2004},
volume = {90},
number = {9},
pages = {1765--1770},
month = may
}

@article{Habano:2000ii,
author = {Habano, Wataru and Sugai, Tamotsu and Nakamura, Shin Ichi and Uesugi, Noriyuki and Yoshida, Toru and Sasou, Shunichi},
title = {{Microsatellite instability and mutation of mitochondrial and nuclear DNA in gastric carcinoma}},
year = {2000},
volume = {118},
number = {5},
pages = {835--841},
month = may
}

@webpage{Anonymous:ymciq-4K,
title = {{Progress against Cancer? {\textemdash} NEJM}},
url = {http://www.nejm.org/doi/pdf/10.1056/NEJM198605083141905}
}

@article{Walther:2016fy,
author = {Walther, Viola and Alison, Malcolm R},
title = {{Cell lineage tracing in human epithelial tissues using mitochondrial DNA mutations as clonal markers.}},
journal = {Wiley interdisciplinary reviews. Developmental biology},
year = {2016},
volume = {5},
number = {1},
pages = {103--117},
month = jan
}

@article{Schaefer:2009wj,
author = {Schaefer, Katrin and Bookstein, Fred L},
title = {{Does geometric morphometrics serve the needs of plasticity research?}},
journal = {Journal of biosciences},
year = {2009},
volume = {34},
number = {4},
pages = {589--599},
month = oct
}

@article{Wei:2012cr,
author = {Wei, Dan-Dan and Shao, Renfu and Yuan, Ming-Long and Dou, Wei and Barker, Stephen C and Wang, Jin-Jun},
title = {{The Multipartite Mitochondrial Genome of Liposcelis bostrychophila : Insights into the Evolution of Mitochondrial Genomes in Bilateral Animals}},
journal = {PloS one},
year = {2012},
volume = {7},
number = {3},
pages = {e33973},
month = mar
}

@article{Cha:1992vc,
author = {Cha, R S and Zarbl, H and Keohavong, P and Thilly, W G},
title = {{Mismatch amplification mutation assay (MAMA): application to the c-H-ras gene.}},
journal = {PCR methods and applications},
year = {1992},
volume = {2},
number = {1},
pages = {14--20},
month = aug
}

@article{Pan:2005ia,
author = {Pan, Shanlin and Rothberg, Lewis},
title = {{Chemical Control of Electrode Functionalization for Detection of DNA Hybridization by Electrochemical Impedance Spectroscopy}},
journal = {Langmuir},
year = {2005},
volume = {21},
number = {3},
pages = {1022--1027},
month = feb
}

@article{Keohavong:1992tf,
author = {Keohavong, P and Thilly, W G},
title = {{Mutational spectrometry: a general approach for hot-spot point mutations in selectable genes}},
journal = {Proceedings of the National Academy of Sciences of the United States of America},
year = {1992},
volume = {89},
number = {10},
pages = {4623}
}
